# Supplementary material for: Genetically modified food and consumer risk responsibility: The effect of regulatory design and risk type on cognitive information processing
Source: PLoS One. 2021 Jun 9;16(6):e0252580. doi: 10.1371/journal.pone.0252580 (PMC8189520; doi:10.1371/journal.pone.0252580)
Supplement: S6 File — (XLSX) [file pone.0252580.s006.xlsx]

## Sheet: original
ID	scenario	Env_rank	Hea_rank	Eco_rank	Eth_rank	dimension	sub1_code	sub1_score	sub1_likelihood	sub1_severeness	sub1_control	sub2_code	sub2_score	sub2_likelihood	sub2_severeness	sub2_control	sub3_code	sub3_score	sub3_likelihood	sub3_severeness	sub3_control	sub4_code	sub4_score	sub4_likelihood	sub4_severeness	sub4_control	Sure	Res_P	Res_F	Res_I	Res_R	Res_C	income	age	education	gender	perweek	buyer
10185	S1	3	4	2	1	2	S1Hea1	4	2	2	2	S1Hea2	2	2	2	2	S1Hea3	2	4	1	2	S1Hea4	2	3	1	2	4	20	0	0	0	80	1	4	3	0	1	1
10285	S4	3	4	2	1	2	S4Hea1	5	5	5	4	S4Hea2	5	5	5	4	S4Hea3	5	6	5	4						4	50	25	25	0	0	1	3	3	0	2	1
10335	S1	2	1	3	4	4	S1Eth1	4	5	4	3	S1Eth2	4	4	3	4	S1Eth3	3	4	3	3						3	100	0	0	0	0	2	4	4	0	2	1
10385	S4	2	3	1	4	4	S4Eth1	4	4	4	3	S4Eth2	4	5	4	4	S4Eth3	3	4	2	4						3	35	15	20	15	15	2	3	4	1	1	0
10435	S3	3	4	1	2	2	S3Hea1	4	2	3	2	S3Hea2	3	2	3	2	S3Hea3	4	3	3	3	S3Hea4	4	4	4	3	4	45	10	25	10	10	2	3	3	0	2	0
10535	S4	4	1	2	3	1	S4Env1	5	5	5	5	S4Env2	5	6	5	5	S4Env3	5	6	5	5	S4Env4	5	6	5	5	4	50	0	50	0	0	2	3	3	0	1	1
10585	S3	2	3	1	4	4	S3Eth1	5	4	4	3	S3Eth2	4	5	4	3	S3Eth3	5	6	5	3						3	65	5	10	10	10	1	4	2	0	2	1
10635	S4	3	4	2	1	2	S4Hea1	5	5	5	4	S4Hea2	5	5	5	3	S4Hea3	4	4	5	5						3	65	5	15	10	5	2	3	2	0	2	1
10785	S4	3	4	1	2	2	S4Hea1	4	4	4	3	S4Hea2	4	4	4	3	S4Hea3	4	4	3	3						3	30	10	10	10	40	3	4	4	0	1	0
11035	S2	3	4	1	2	2	S2Hea1	5	6	5	4	S2Hea2	2	3	1	3	S2Hea3	2	3	2	3						2	40	20	15	5	20	2	4	3	0	2	1
11085	S3	2	1	3	4	4	S3Eth1	4	4	4	2	S3Eth2	5	5	5	1	S3Eth3	3	3	2	3						4	40	0	20	20	20	3	2	2	1	1	1
11135	S4	3	4	2	1	2	S4Hea1	3	4	3	3	S4Hea2	1	2	5	4	S4Hea3	4	5	4	4						4	75	20	5	0	0	1	1	2	1	2	1
11185	S4	3	2	1	4	4	S4Eth1	3	4	3	3	S4Eth2	5	6	5	4	S4Eth3	4	6	4	5						4	50	20	20	5	5	2	1	3	1	3	1
11335	S4	3	4	2	1	2	S4Hea1	3	4	4	3	S4Hea2	4	5	5	4	S4Hea3	5	5	3	5						3	25	25	30	10	10	2	3	2	0	1	1
11385	S3	2	1	3	4	4	S3Eth1	5	3	3	5	S3Eth2	5	4	5	5	S3Eth3	3	4	3	5						3	65	0	30	5	0	2	3	4	0	3	1
11485	S3	3	4	1	2	2	S3Hea1	3	3	1	1	S3Hea2	2	4	2	3	S3Hea3	4	5	3	4	S3Hea4	5	6	5	5	3	75	0	25	0	0	2	4	3	0	2	1
11535	S4	4	3	1	2	1	S4Env1	5	5	5	4	S4Env2	5	5	5	5	S4Env3	5	5	5	5	S4Env4	5	5	5	5	4	35	25	30	5	5	2	3	3	0	2	1
11635	S3	3	4	1	2	2	S3Hea1	3	3	2	3	S3Hea2	3	3	2	3	S3Hea3	2	3	2	3	S3Hea4	4	3	3	3	3	30	10	50	0	10	2	4	2	1	2	0
11685	S3	2	4	3	1	2	S3Hea1	3	4	4	4	S3Hea2	3	5	5	5	S3Hea3	3	4	5	5	S3Hea4	3	6	5	5	2	25	5	5	60	5	1	1	4	0	2	0
11735	S4	3	2	1	4	4	S4Eth1	2	2	5	4	S4Eth2	4	4	4	5	S4Eth3	5	5	3	4						4	40	0	20	30	10	1	1	3	1	2	1
11785	S2	3	4	1	2	2	S2Hea1	4	4	4	4	S2Hea2	3	4	1	3	S2Hea3	2	3	2	1						3	50	30	15	5	0	1	2	4	1	2	0
11935	S3	2	3	1	4	4	S3Eth1	5	4	5	3	S3Eth2	3	4	2	4	S3Eth3	4	4	3	4						4	25	15	30	15	15	1	1	2	1	1	1
11985	S1	3	4	1	2	2	S1Hea1	4	3	3	2	S1Hea2	3	3	3	3	S1Hea3	3	3	2	5	S1Hea4	3	4	3	2	3	20	10	50	10	10	2	4	3	1	1	1
12035	S3	3	4	1	2	2	S3Hea1	4	4	5	4	S3Hea2	4	5	5	4	S3Hea3	4	5	5	4	S3Hea4	5	6	5	4	3	30	20	20	20	10	1	3	4	1	2	1
12085	S2	3	4	1	2	2	S2Hea1	3	3	5	4	S2Hea2	4	5	3	4	S2Hea3	3	4	2	3						3	40	15	20	15	10	1	1	3	0	2	1
12135	S2	3	4	2	1	2	S2Hea1	5	2	5	5	S2Hea2	4	4	3	3	S2Hea3	3	4	2	2						4	40	20	30	10	0	3	3	4	0	2	1
12185	S1	3	4	2	1	2	S1Hea1	1	1	2	1	S1Hea2	1	1	1	1	S1Hea3	3	3	3	2	S1Hea4	2	4	3	2	4	25	30	40	5	0	1	2	4	1	3	0
12335	S2	3	4	1	2	2	S2Hea1	4	5	4	2	S2Hea2	5	4	5	3	S2Hea3	5	5	4	3						4	20	15	30	25	10	1	3	4	0	1	1
12585	S1	3	2	1	4	4	S1Eth1	3	3	2	3	S1Eth2	2	2	2	3	S1Eth3	1	2	1	3						3	55	10	10	10	15	1	4	2	1	2	1
12635	S3	4	3	2	1	1	S3Env1	3	3	3	3	S3Env2	4	4	3	3	S3Env3	3	5	3	3						3	50	5	15	15	15	1	1	2	0	3	0
12685	S2	3	1	4	2	3	S2Eco1	3	3	2	2	S2Eco2	4	3	3	1	S2Eco3	3	4	2	2	S2Eco4	3	3	2	2	3	50	10	10	15	15	2	4	4	0	2	1
12735	S2	3	4	2	1	2	S2Hea1	3	3	5	4	S2Hea2	5	4	4	5	S2Hea3	5	5	4	5						3	45	30	20	5	0	1	1	2	1	3	0
13085	S1	4	3	2	1	1	S1Env1	5	4	5	5	S1Env2	5	5	5	4	S1Env3	3	3	3	5						3	45	5	15	20	15	1	1	4	1	2	1
13135	S1	2	3	1	4	4	S1Eth1	2	2	5	5	S1Eth2	3	4	3	3	S1Eth3	2	3	2	3						4	50	10	10	10	20	2	2	4	0	1	0
13235	S1	2	3	1	4	4	S1Eth1	2	3	4	3	S1Eth2	3	4	4	5	S1Eth3	1	3	1	3						3	10	15	25	15	35	1	3	2	0	2	1
13485	S2	4	3	1	2	1	S2Env1	4	3	2	3	S2Env2	4	3	2	3	S2Env3	4	4	3	3						3	100	0	0	0	0	2	3	4	0	2	1
13585	S2	3	4	2	1	2	S2Hea1	4	6	4	5	S2Hea2	3	2	3	4	S2Hea3	1	3	2	4						4	50	25	20	5	0	2	4	4	1	1	0
13735	S4	3	4	2	1	2	S4Hea1	4	3	2	4	S4Hea2	1	1	5	4	S4Hea3	3	3	4	5						2	80	20	0	0	0	1	1	2	1	1	1
13835	S2	2	1	4	3	3	S2Eco1	3	3	3	5	S2Eco2	4	2	4	5	S2Eco3	5	2	5	5	S2Eco4	5	2	5	5	2	40	10	10	10	30	2	3	4	1	1	1
13885	S2	3	4	2	1	2	S2Hea1	2	2	2	3	S2Hea2	4	3	3	2	S2Hea3	4	3	4	3						3	25	35	10	10	20	1	2	4	0	1	1
13935	S4	3	4	1	2	2	S4Hea1	4	5	2	2	S4Hea2	1	2	1	5	S4Hea3	4	4	2	4						3	50	5	5	25	15	2	2	4	0	1	1
14035	S2	3	4	1	2	2	S2Hea1	2	4	2	5	S2Hea2	3	5	4	4	S2Hea3	4	6	3	3						3	30	10	20	20	20	2	4	4	0	2	1
14185	S2	3	4	2	1	2	S2Hea1	5	6	5	5	S2Hea2	2	4	2	5	S2Hea3	2	5	2	5						4	40	0	20	30	10	2	1	4	0	2	1
14235	S2	3	4	1	2	2	S2Hea1	4	4	4	3	S2Hea2	3	3	2	4	S2Hea3	4	3	2	3						3	40	20	30	5	5	2	4	4	1	1	1
14285	S2	4	3	2	1	1	S2Env1	4	4	3	4	S2Env2	3	4	5	4	S2Env3	4	5	3	3						4	30	15	15	20	20	1	1	2	0	3	0
14335	S4	2	3	4	1	3	S4Eco1	2	4	2	4	S4Eco2	5	6	5	5	S4Eco3	4	4	4	5	S4Eco4	4	5	4	5	4	40	10	30	10	10	1	1	3	0	2	1
14485	S2	3	4	2	1	2	S2Hea1	5	2	5	3	S2Hea2	1	4	3	3	S2Hea3	2	5	3	2						5	70	0	30	0	0	2	4	1	0	1	1
14635	S2	4	3	1	2	1	S2Env1	4	3	4	5	S2Env2	4	3	4	5	S2Env3	4	4	4	5						3	70	30	0	0	0	3	3	4	0	2	1
14685	S1	3	1	4	2	3	S1Eco1	2	3	2	3	S1Eco2	1	2	1	3	S1Eco3	4	4	3	4						3	40	15	5	20	20	1	1	2	1	2	0
14785	S2	3	4	2	1	2	S2Hea1	4	6	2	5	S2Hea2	4	3	1	4	S2Hea3	4	5	2	3						2	70	10	15	5	0	1	1	2	0	3	1
14835	S2	3	4	1	2	2	S2Hea1	5	6	4	4	S2Hea2	4	3	2	4	S2Hea3	4	3	2	4						4	80	5	5	5	5	1	3	2	1	2	1
15035	S2	2	3	4	1	3	S2Eco1	3	2	2	4	S2Eco2	3	2	2	4	S2Eco3	5	4	3	4	S2Eco4	5	4	5	4	1	30	5	20	15	30	1	1	2	0	2	1
15285	S2	4	2	1	3	1	S2Env1	5	6	5	4	S2Env2	5	6	5	4	S2Env3	3	4	3	4						3	60	20	5	5	10	3	4	4	0	1	1
15335	S1	3	2	1	4	4	S1Eth1	1	5	2	1	S1Eth2	4	3	2	3	S1Eth3	1	4	1	2						3	100	0	0	0	0	2	4	4	1	2	0
15435	S1	3	4	1	2	2	S1Hea1	4	4	2	2	S1Hea2	4	4	2	3	S1Hea3	5	4	5	5	S1Hea4	4	4	3	2	3	20	20	20	20	20	2	3	4	0	1	1
15535	S1	2	3	1	4	4	S1Eth1	4	4	4	3	S1Eth2	3	4	2	3	S1Eth3	4	4	2	2						2	30	20	10	20	20	3	3	4	0	2	1
15585	S1	3	4	1	2	2	S1Hea1	3	5	2	3	S1Hea2	3	4	2	3	S1Hea3	3	4	3	3	S1Hea4	4	5	2	3	2	40	30	20	10	0	1	1	2	0	3	0
15685	S1	3	4	1	2	2	S1Hea1	3	4	3	5	S1Hea2	3	4	3	5	S1Hea3	3	4	3	5	S1Hea4	3	4	3	5	1	95	0	0	0	5	1	3	2	0	1	1
15735	S1	3	1	4	2	3	S1Eco1	2	3	2	4	S1Eco2	2	3	2	4	S1Eco3	3	3	2	4						3	20	20	30	15	15	1	3	3	1	1	1
16035	S3	1	4	3	2	2	S3Hea1	4	4	5	2	S3Hea2	4	3	4	3	S3Hea3	4	3	5	2	S3Hea4	5	5	3	4	4	30	20	20	20	10	2	1	4	1	2	1
16085	S2	3	4	1	2	2	S2Hea1	4	4	4	5	S2Hea2	2	3	2	5	S2Hea3	3	3	1	4						3	40	10	30	10	10	1	1	3	0	2	1
16185	S4	3	4	1	2	2	S4Hea1	5	5	5	2	S4Hea2	5	5	5	2	S4Hea3	5	6	4	3						3	25	20	25	10	20	2	3	4	0	1	1
16235	S4	4	3	1	2	1	S4Env1	5	5	4	4	S4Env2	4	4	3	4	S4Env3	5	6	5	5	S4Env4	4	5	5	4	4	35	15	20	15	15	1	1	3	0	2	1
16285	S4	4	3	2	1	1	S4Env1	5	6	5	5	S4Env2	3	4	4	4	S4Env3	4	5	5	5	S4Env4	4	5	3	5	3	75	5	10	5	5	1	1	2	1	1	1
16485	S3	3	2	4	1	3	S3Eco1	4	2	5	5	S3Eco2	3	2	3	2	S3Eco3	3	2	2	5						3	60	10	20	10	0	1	1	2	1	1	1
16535	S1	2	3	1	4	4	S1Eth1	4	4	2	5	S1Eth2	4	4	2	4	S1Eth3	2	4	1	4						3	85	5	5	5	0	1	4	4	1	2	1
16585	S1	1	2	3	4	4	S1Eth1	4	4	3	5	S1Eth2	2	4	2	2	S1Eth3	3	5	2	2						3	100	0	0	0	0	3	4	4		1	1
16635	S2	4	2	1	3	1	S2Env1	5	6	5	5	S2Env2	5	6	5	5	S2Env3	4	3	3	3						5	30	10	20	20	20	1	1	4	0	1	1
16685	S1	3	4	1	2	2	S1Hea1	1	2	2	2	S1Hea2	1	1	1	2	S1Hea3	3	3	3	4	S1Hea4	1	1	1	1	3	25	25	25	10	15	2	1	4	0	2	1
16735	S3	3	4	1	2	2	S3Hea1	3	4	2	2	S3Hea2	2	4	3	2	S3Hea3	3	4	4	2	S3Hea4	4	3	4	3	3	40	10	10	10	30	1	1	4	0	1	1
16885	S2	4	3	2	1	1	S2Env1	2	5	2	2	S2Env2	2	4	5	5	S2Env3	4	4	4	3						3	80	10	5	5	0	2	3	4	1	3	0
16935	S2	3	4	1	2	2	S2Hea1	4	4	4	4	S2Hea2	4	3	2	5	S2Hea3	4	3	2	5						2	50	10	20	10	10	1	1	2	0	2	1
16985	S2	3	2	1	4	4	S2Eth1	3	5	5	3	S2Eth2	3	3	4	4	S2Eth3	3	4	4	3						3	65	10	10	10	5	2	4	4	0	2	1
17035	S3	3	4	1	2	2	S3Hea1	4	4	5	2	S3Hea2	4	4	5	3	S3Hea3	4	4	5	3	S3Hea4	5	5	5	3	2	80	5	15	0	0	2	4	4	1	1	1
17085	S2	1	2	4	3	3	S2Eco1	1	2	4	2	S2Eco2	2	2	2	2	S2Eco3	4	5	4	2	S2Eco4	4	5	4	2	4	60	10	20	5	5	3	3	4	0	1	1
17135	S1	4	2	1	3	1	S1Env1	4	4	2	3	S1Env2	4	4	2	3	S1Env3	4	5	2	3						3	30	20	20	20	10	1	1	2	1	3	0
17185	S4	2	4	3	1	2	S4Hea1	4	4	4	4	S4Hea2	4	4	4	4	S4Hea3	3	4	3	3						2	50	15	15	10	10	1	4	2	0	2	1
17235	S1	3	4	1	2	2	S1Hea1	3	3	1	1	S1Hea2	4	4	2	2	S1Hea3	5	6	5	5	S1Hea4	4	4	4	2	4	60	10	10	10	10	1	1	4	0	2	1
17285	S4	3	4	2	1	2	S4Hea1	3	3	4	2	S4Hea2	3	3	4	2	S4Hea3	3	4	4	4						2	20	20	20	20	20	1	2	2	1	3	1
17385	S1	3	4	1	2	2	S1Hea1	3	3	2	5	S1Hea2	3	3	2	5	S1Hea3	3	3	2	5	S1Hea4	3	3	2	5	1	60	10	10	10	10	1	4	2	0	2	1
17435	S2	3	4	2	1	2	S2Hea1	4	3	3	2	S2Hea2	5	5	4	1	S2Hea3	5	5	1	1						4	30	10	30	5	25	2	3	4	1	2	0
17485	S2	2	3	1	4	4	S2Eth1	5	5	5	3	S2Eth2	1	2	3	3	S2Eth3	1	2	3	3						4	50	5	5	5	35	2	3	4	0	2	1
17535	S2	4	3	1	2	1	S2Env1	5	4	5	5	S2Env2	5	4	5	5	S2Env3	4	4	3	5						3	70	30	0	0	0	2	1	3	0	2	1
17585	S2	3	4	1	2	2	S2Hea1	4	6	5	5	S2Hea2	1	4	2	5	S2Hea3	1	2	2	5						3	50	25	25	0	0	2	2	4	0	2	1
17685	S4	3	4	2	1	2	S4Hea1	5	5	5	4	S4Hea2	5	5	4	4	S4Hea3	4	3	3	4						4	40	10	30	10	10	2	3	3	0	1	1
17735	S1	4	3	2	1	1	S1Env1	4	4	3	5	S1Env2	4	4	3	5	S1Env3	4	4	3	5						2	70	5	10	5	10	2	2	4	1	1	1
17785	S2	3	4	1	2	2	S2Hea1	5	4	5	2	S2Hea2	3	5	2	5	S2Hea3	2	5	2	4						3	65	0	25	10	0	2	4	4	0	1	1
17835	S3	2	1	4	3	3	S3Eco1	5	5	4	2	S3Eco2	1	3	2	2	S3Eco3	2	3	2	1						4	80	5	5	5	5	3	4	4	1	2	1
17935	S3	4	3	2	1	1	S3Env1	3	3	3	5	S3Env2	1	2	3	5	S3Env3	3	3	3	5						2	100	0	0	0	0	2	4	3	0	2	1
17985	S4	2	4	1	3	2	S4Hea1	4	4	5	3	S4Hea2	4	4	5	3	S4Hea3	4	5	5	4						3	60	5	5	10	20	1	1	2	0	2	1
18035	S2	2	3	4	1	3	S2Eco1	5	6	4	5	S2Eco2	5	4	2	5	S2Eco3	1	2	2	5	S2Eco4	2	2	2	5	4	30	60	10	0	0	2	1	4	1	1	0
18085	S4	1	2	4	3	3	S4Eco1	4	4	3	4	S4Eco2	3	3	2	4	S4Eco3	4	4	3	3	S4Eco4	4	5	4	3	3	30	30	10	10	20	1	1	2	1	2	0
18135	S4	3	4	1	2	2	S4Hea1	5	4	4	5	S4Hea2	4	5	4	4	S4Hea3	5	5	4	4						5	80	10	5	5	0	3	4	4	1	2	1
18235	S1	4	2	1	3	1	S1Env1	2	3	2	5	S1Env2	4	2	4	5	S1Env3	4	2	4	5						1	40	20	20	10	10	2	1	2	0	1	1
18385	S2	3	4	1	2	2	S2Hea1	4	4	4	4	S2Hea2	4	3	2	3	S2Hea3	4	3	2	3						3	45	15	20	10	10	2	4	3	1	1	1
18485	S4	3	4	1	2	2	S4Hea1	4	4	4	3	S4Hea2	4	3	3	3	S4Hea3	3	4	2	3						2	40	20	30	10	0	2	3	2	0	2	1
18585	S2	4	1	2	3	1	S2Env1	5	6	4	5	S2Env2	5	6	5	5	S2Env3	5	5	3	5						4	40	10	40	5	5	2	3	4	1	1	1
18635	S4	3	4	1	2	2	S4Hea1	5	4	4	4	S4Hea2	4	5	5	5	S4Hea3	4	4	4	5						3	50	15	25	10	0	2	3	4	0	1	1
18735	S1	2	4	1	3	2	S1Hea1	2	3	3	2	S1Hea2	2	4	3	2	S1Hea3	3	4	4	3	S1Hea4	3	4	3	2	2	40	10	35	10	5	1	4	4	0	1	1
18785	S4	4	1	3	2	1	S4Env1	4	4	2	4	S4Env2	4	4	4	2	S4Env3	4	3	2	4	S4Env4	4	4	2	3	3	35	35	20	10	0	2	2	4	1	1	1
18835	S3	2	1	4	3	3	S3Eco1	4	5	5	5	S3Eco2	5	6	5	3	S3Eco3	4	4	4	5						4	20	10	40	20	10	2	3	4	0	1	1
18885	S2	4	2	1	3	1	S2Env1	4	4	4	3	S2Env2	4	4	5	3	S2Env3	4	5	5	3						3	40	20	20	10	10	2	4	3	0	1	1
18935	S3	3	4	1	2	2	S3Hea1	3	4	5	3	S3Hea2	3	2	3	3	S3Hea3	4	5	5	5	S3Hea4	5	4	5	3	4	50	0	20	20	10	3	3	3	0	2	1
18985	S3	3	4	1	2	2	S3Hea1	3	3	5	4	S3Hea2	3	3	5	4	S3Hea3	4	5	5	4	S3Hea4	5	6	3	3	2	40	25	25	5	5	1	3	3	1	2	1
19035	S3	2	3	1	4	4	S3Eth1	4	5	4	4	S3Eth2	5	6	5	2	S3Eth3	4	4	3	4						3	10	10	70	5	5	2	4	4	1	1	1
19185	S4	3	4	1	2	2	S4Hea1	5	5	5	5	S4Hea2	5	4	5	5	S4Hea3	4	6	4	5						2	50	25	25	0	0	2	4	2	1	2	1
19235	S3	3	1	4	2	3	S3Eco1	4	3	2	4	S3Eco2	5	5	5	4	S3Eco3	5	5	5	5						3	40	20	10	10	20	1	4	2	0	2	0
19285	S2	2	3	4	1	3	S2Eco1	1	4	1	2	S2Eco2	1	3	2	3	S2Eco3	1	2	4	2	S2Eco4	1	2	4	2	2	30	25	20	15	10	2	4	2	1	2	1
19335	S2	2	3	1	4	4	S2Eth1	4	3	3	4	S2Eth2	3	3	2	3	S2Eth3	4	3	2	3						2	75	5	5	5	10	2	3	4	0	2	1
19435	S3	2	4	1	3	2	S3Hea1	4	4	3	4	S3Hea2	4	4	3	3	S3Hea3	3	4	3	4	S3Hea4	5	5	4	4	3	50	20	20	5	5	1	1	3	0	2	1
19485	S1	3	4	2	1	2	S1Hea1	3	2	1	1	S1Hea2	2	2	2	2	S1Hea3	4	4	3	3	S1Hea4	4	3	1	1	3	50	10	10	30	0	2	4	4	0	2	0
19535	S3	3	4	2	1	2	S3Hea1	4	3	4	4	S3Hea2	4	3	4	4	S3Hea3	4	3	4	4	S3Hea4	5	3	5	5	2	40	0	40	15	5	2	4	3	1	1	1
19585	S1	3	1	4	2	3	S1Eco1	5	4	4	1	S1Eco2	5	4	4	1	S1Eco3	5	4	4	1						3	80	10	5	5	0	1	1	2	0	3	1
19685	S2	4	2	1	3	1	S2Env1	4	3	3	3	S2Env2	4	4	3	3	S2Env3	4	3	4	1						2	60	40	0	0	0	2	1	4	0	2	1
19735	S2	3	2	1	4	4	S2Eth1	4	3	3	3	S2Eth2	2	3	2	4	S2Eth3	3	3	2	4						3	10	15	25	25	25	1	1	3	0	2	0
19785	S2	3	4	1	2	2	S2Hea1	4	5	5	4	S2Hea2	2	3	2	3	S2Hea3	1	2	2	3						4	55	20	10	10	5	1	1	4	0	2	1
19835	S4	3	4	2	1	2	S4Hea1	2	4	4	4	S4Hea2	3	4	5	4	S4Hea3	4	5	5	5						2	50	15	30	5	0	1	3	4	0	1	1
19885	S2	4	3	1	2	1	S2Env1	5	6	5	3	S2Env2	5	6	5	3	S2Env3	3	5	3	3						3	30	30	20	10	10	2	1	3	1	1	1
19985	S1	3	4	1	2	2	S1Hea1	2	2	1	3	S1Hea2	1	2	1	3	S1Hea3	3	3	2	3	S1Hea4	3	3	2	3	3	10	10	60	10	10	2	2	4	1	1	1
20035	S1	4	3	1	2	1	S1Env1	3	4	2	3	S1Env2	4	4	2	3	S1Env3	4	4	2	3						2	40	20	20	10	10	2	4	4	1	1	1
20085	S3	4	3	1	2	1	S3Env1	4	4	4	4	S3Env2	2	3	4	4	S3Env3	2	3	4	4						3	50	10	20	5	15	2	3	4	1	1	1
20135	S2	3	4	2	1	2	S2Hea1	5	1	3	3	S2Hea2	2	1	1	5	S2Hea3	1	3	1	4						3	25	15	15	15	30	1	3	3	1	2	1
20185	S4	4	3	1	2	1	S4Env1	4	4	4	4	S4Env2	3	3	4	5	S4Env3	3	4	3	3	S4Env4	4	5	5	3	3	10	40	30	20	0	1	4	2	0	2	1
20235	S2	3	4	2	1	2	S2Hea1	4	5	3	3	S2Hea2	3	1	3	3	S2Hea3	4	1	4	1						2	100	0	0	0	0	1	1	4	0	1	1
20285	S3	3	4	1	2	2	S3Hea1	4	5	5	5	S3Hea2	2	3	4	5	S3Hea3	4	4	4	5	S3Hea4	5	6	5	5	3	50	20	15	10	5	2	3	4	0	2	1
20385	S3	3	2	1	4	4	S3Eth1	3	3	4	3	S3Eth2	5	6	5	5	S3Eth3	5	6	5	5						3	40	0	30	10	20	2	1	3	0	1	1
20485	S3	3	2	1	4	4	S3Eth1	4	4	3	3	S3Eth2	2	3	2	4	S3Eth3	4	4	3	4						2	20	15	35	15	15	2	2	4	1	1	1
20535	S4	3	4	1	2	2	S4Hea1	5	4	5	3	S4Hea2	5	4	5	2	S4Hea3	4	5	5	5						3	55	5	10	5	25	3	4	4	0	1	1
20685	S3	4	3	2	1	1	S3Env1	3	4	3	5	S3Env2	4	5	4	3	S3Env3	3	5	5	4						3	50	5	25	20	0	2	4	2	0	2	1
20735	S1	4	3	1	2	1	S1Env1	1	2	2	3	S1Env2	2	2	3	3	S1Env3	2	2	3	3						3	70	5	5	5	15	2	3	3	1	2	1
20835	S1	2	3	4	1	3	S1Eco1	4	4	5	3	S1Eco2	4	4	3	3	S1Eco3	5	6	4	5						4	30	10	30	10	20	1	1	3	1	1	0
20935	S4	3	4	2	1	2	S4Hea1	3	3	2	1	S4Hea2	1	1	1	1	S4Hea3	4	3	2	2						3	30	20	30	5	15	1	1	2	1	2	1
20985	S4	3	4	2	1	2	S4Hea1	4	4	3	4	S4Hea2	4	3	3	5	S4Hea3	4	3	3	4						2	65	5	30	0	0	1	4	4	0	1	1
21035	S2	2	3	1	4	4	S2Eth1	4	5	4	4	S2Eth2	4	2	2	2	S2Eth3	4	2	2	1						4	60	15	25	0	0	2	3	4	0	1	1
21085	S3	2	4	3	1	2	S3Hea1	4	4	3	3	S3Hea2	4	3	3	4	S3Hea3	4	2	3	4	S3Hea4	5	5	2	3	1	30	0	25	15	30	3	3	2	1	1	1
21135	S2	3	4	1	2	2	S2Hea1	4	5	4	5	S2Hea2	3	4	2	4	S2Hea3	2	4	2	4						3	60	20	5	10	5	1	3	4	0	1	1
21235	S2	2	4	1	3	2	S2Hea1	4	4	4	3	S2Hea2	3	5	2	4	S2Hea3	4	5	2	4						3	40	20	20	10	10	3	3	4	1	2	1
21285	S4	1	3	4	2	3	S4Eco1	2	2	2	3	S4Eco2	4	4	4	3	S4Eco3	4	4	4	4	S4Eco4	3	3	4	3	3	20	30	25	15	10	2	3	3	1	1	1
21335	S4	4	2	1	3	1	S4Env1	4	4	4	4	S4Env2	5	5	4	4	S4Env3	4	5	4	5	S4Env4	3	4	2	5	2	40	40	10	10	0	1	1	4	1	1	1
21385	S3	4	3	2	1	1	S3Env1	2	2	3	3	S3Env2	3	4	3	2	S3Env3	3	4	3	3						1	10	20	20	5	45	1	1	2	0	2	1
21485	S4	2	1	4	3	3	S4Eco1	5	4	5	3	S4Eco2	5	4	3	4	S4Eco3	3	4	3	2	S4Eco4	4	3	4	5	3	15	10	10	15	50	2	2	3	0	2	0
21535	S2	3	4	1	2	2	S2Hea1	4	3	3	5	S2Hea2	4	3	3	5	S2Hea3	4	3	3	5						2	100	0	0	0	0	1	4	1	0	2	1
21735	S4	4	3	2	1	1	S4Env1	5	4	5	5	S4Env2	5	5	3	5	S4Env3	4	6	4	5	S4Env4	5	4	5	5	4	70	5	5	10	10	2	3	4	0	2	1
21785	S2	3	4	1	2	2	S2Hea1	4	4	3	4	S2Hea2	4	5	4	5	S2Hea3	4	5	4	5						3	15	20	40	20	5	1	4	2	0	2	1
21835	S2	3	4	1	2	2	S2Hea1	3	4	4	3	S2Hea2	4	5	3	3	S2Hea3	4	4	3	4						2	50	20	20	10	0	1	4	2	1	1	0
21935	S4	4	1	2	3	1	S4Env1	5	5	5	1	S4Env2	4	4	4	2	S4Env3	5	5	5	2	S4Env4	3	4	5	3	4	5	10	20	35	30	1	1	4	1	2	1
21985	S3	4	3	1	2	1	S3Env1	4	4	3	5	S3Env2	4	5	3	5	S3Env3	4	4	3	5						3	40	15	30	10	5	2	1	3	0	1	1
22035	S2	2	3	4	1	3	S2Eco1	4	2	2	1	S2Eco2	3	4	4	2	S2Eco3	2	6	4	3	S2Eco4	5	5	5	5	3	50	10	10	0	30	1	1	4	1	2	1
22135	S1	4	3	1	2	1	S1Env1	2	2	2	4	S1Env2	2	3	3	3	S1Env3	2	4	4	3						2	20	20	20	20	20	2	3	4	0	2	0
22185	S2	2	1	3	4	4	S2Eth1	3	3	3	4	S2Eth2	3	3	2	3	S2Eth3	4	2	4	3						4	10	25	15	25	25	1	1	4	0	2	1
22435	S3	3	4	1	2	2	S3Hea1	4	4	4	3	S3Hea2	3	3	4	3	S3Hea3	3	4	5	3	S3Hea4	5	5	5	3	3	50	0	15	10	25	1	1	2	0	2	0
22485	S3	3	2	1	4	4	S3Eth1	5	4	4	3	S3Eth2	2	3	3	3	S3Eth3	5	5	5	5						3	40	5	25	15	15	3	4	4	1	3	0
22535	S1	2	4	3	1	2	S1Hea1	2	2	4	5	S1Hea2	3	2	2	5	S1Hea3	2	2	1	5	S1Hea4	2	2	1	5	3	70	20	5	5	0	1	4	3	0	1	1
22685	S2	4	3	2	1	1	S2Env1	4	3	2	4	S2Env2	4	3	3	4	S2Env3	5	5	5	3						4	25	20	30	10	15	3	3	4	1	1	1
22735	S3	2	1	3	4	4	S3Eth1	2	4	2	4	S3Eth2	5	6	4	5	S3Eth3	3	4	3	5						3	20	10	50	10	10	1	4	1	1	1	1
22835	S3	3	4	1	2	2	S3Hea1	4	3	5	3	S3Hea2	2	3	5	3	S3Hea3	4	3	5	3	S3Hea4	5	1	5	4	3	55	5	30	5	5	1	1	3	0	2	1
22885	S3	3	2	1	4	4	S3Eth1	4	4	4	3	S3Eth2	4	4	4	4	S3Eth3	5	5	5	5						2	60	5	20	10	5	1	4	3	0	2	0
23185	S4	4	2	3	1	1	S4Env1	3	4	3	4	S4Env2	4	5	4	4	S4Env3	4	6	3	5	S4Env4	5	5	5	2	3	30	10	10	5	45	1	4	1	1	3	0
23285	S2	4	3	1	2	1	S2Env1	4	5	5	3	S2Env2	4	5	4	2	S2Env3	3	5	4	2						4	50	10	20	5	15	2	1	3	0	3	1
23335	S2	3	4	1	2	2	S2Hea1	4	4	5	4	S2Hea2	3	4	3	4	S2Hea3	4	4	2	4						3	30	25	25	20	0	1	2	3	1	2	1
23385	S4	4	1	3	2	1	S4Env1	4	4	2	5	S4Env2	2	4	4	5	S4Env3	3	4	4	5	S4Env4	4	3	2	5	4	25	25	20	20	10	2	3	3	0	2	1
23435	S2	1	3	2	4	4	S2Eth1	2	3	2	3	S2Eth2	4	4	4	4	S2Eth3	4	4	3	4						3	50	15	5	5	25	1	1	2	0	1	1
23485	S4	2	3	1	4	4	S4Eth1	4	4	3	2	S4Eth2	4	3	4	4	S4Eth3	4	5	2	4						4	50	25	10	5	10	1	1	2	0	3	0
23535	S3	3	4	2	1	2	S3Hea1	3	3	3	3	S3Hea2	4	3	4	3	S3Hea3	3	4	4	4	S3Hea4	4	4	4	4	2	50	50	0	0	0	2	4	3	0	2	1
23585	S1	2	4	1	3	2	S1Hea1	2	3	3	3	S1Hea2	2	3	3	3	S1Hea3	2	2	4	2	S1Hea4	2	3	3	3	2	40	10	25	10	15	2	3	4	1	2	1
23685	S2	2	4	1	3	2	S2Hea1	3	3	2	3	S2Hea2	4	3	4	3	S2Hea3	4	3	5	3						3	60	10	5	5	20	2	4	4	0	2	1
23985	S4	3	4	1	2	2	S4Hea1	4	5	5	5	S4Hea2	4	3	4	5	S4Hea3	5	6	4	5						3	40	25	20	15	0	1	4	3	0	2	1
24135	S4	3	4	1	2	2	S4Hea1	4	4	3	3	S4Hea2	4	4	5	3	S4Hea3	4	4	3	4						3	40	20	20	10	10	2	4	4	1	2	1
24185	S3	3	4	1	2	2	S3Hea1	1	2	3	1	S3Hea2	1	1	3	1	S3Hea3	1	2	4	2	S3Hea4	1	1	4	2	5	5	20	65	5	5	1	1	3	0	2	1
24235	S1	2	3	1	4	4	S1Eth1	3	4	4	4	S1Eth2	3	3	2	4	S1Eth3	3	3	2	4						3	60	10	10	10	10	1	3	4	1	1	1
24285	S1	2	4	1	3	2	S1Hea1	4	4	2	3	S1Hea2	2	4	3	3	S1Hea3	2	3	4	4	S1Hea4	3	3	3	4	3	10	10	60	10	10	2	3	4	0	2	1
24335	S1	3	4	1	2	2	S1Hea1	2	1	1	1	S1Hea2	2	1	1	1	S1Hea3	3	4	2	4	S1Hea4	3	4	2	2	4	30	20	25	15	10	3	3	4	0	2	1
24435	S3	4	2	3	1	1	S3Env1	3	4	2	3	S3Env2	4	4	3	3	S3Env3	3	4	3	3						2	20	40	20	5	15	3	4	4	1	1	1
24485	S3	4	3	2	1	1	S3Env1	3	4	3	4	S3Env2	2	3	3	5	S3Env3	2	3	3	4						4	5	5	10	25	55	1	1	3	0	2	1
24535	S4	2	3	4	1	3	S4Eco1	4	5	4	3	S4Eco2	2	2	4	5	S4Eco3	4	4	2	4	S4Eco4	3	4	2	4	3	40	20	20	5	15	1	1	3	1	1	1
24585	S3	2	3	4	1	3	S3Eco1	5	5	5	5	S3Eco2	5	5	5	5	S3Eco3	5	4	4	5						4	35	15	30	10	10	1	4	3	0	2	1
24685	S4	3	4	2	1	2	S4Hea1	4	4	4	5	S4Hea2	4	4	5	5	S4Hea3	4	5	5	5						2	30	30	30	5	5	2	4	3	0	2	1
24735	S4	3	4	1	2	2	S4Hea1	5	5	4	3	S4Hea2	3	3	4	3	S4Hea3	4	4	3	2						3	10	20	10	20	40	1	1	3	0	1	1
24785	S3	3	4	1	2	2	S3Hea1	3	3	5	4	S3Hea2	3	3	3	4	S3Hea3	3	4	3	5	S3Hea4	5	6	5	5	3	80	0	20	0	0	1	4	3	0	2	1
24835	S1	1	2	3	4	4	S1Eth1	3	4	3	3	S1Eth2	4	3	4	3	S1Eth3	4	4	3	3						3	70	10	10	5	5	1	1	3	1	3	0
24935	S4	1	2	3	4	4	S4Eth1	2	3	2	3	S4Eth2	3	3	3	3	S4Eth3	4	4	3	5						3	40	10	15	10	25	1	3	3	1	2	1
24985	S1	2	3	1	4	4	S1Eth1	1	1	5	3	S1Eth2	1	1	5	3	S1Eth3	1	2	2	2						4	25	20	20	20	15	2	3	4	0	2	1
25035	S1	4	2	1	3	1	S1Env1	1	2	4	3	S1Env2	1	3	3	5	S1Env3	1	4	3	3						3	55	15	15	10	5	2	2	4	0	1	1
25085	S1	4	3	2	1	1	S1Env1	4	2	3	4	S1Env2	4	3	4	3	S1Env3	5	4	3	3						3	50	10	20	10	10	2	3	2	1	3	0
25235	S1	4	3	1	2	1	S1Env1	4	5	5	3	S1Env2	5	4	4	2	S1Env3	4	4	3	2						3	30	20	20	20	10	1	1	2	0	2	0
25285	S4	2	4	3	1	2	S4Hea1	4	5	5	5	S4Hea2	5	3	4	5	S4Hea3	2	4	3	5						4	70	20	10	0	0	2	3	4	1	1	1
25335	S1	4	3	2	1	1	S1Env1	3	3	3	5	S1Env2	3	3	3	4	S1Env3	3	3	3	5						3	30	10	20	10	30	1	2	2	0	1	0
25385	S1	3	4	1	2	2	S1Hea1	4	3	2	3	S1Hea2	2	3	2	3	S1Hea3	3	3	2	3	S1Hea4	2	3	2	3	3	50	5	30	10	5	1	1	4	0	1	1
25435	S3	3	4	2	1	2	S3Hea1	4	5	4	5	S3Hea2	5	6	5	5	S3Hea3	4	6	5	5	S3Hea4	5	5	5	5	5	70	5	15	5	5	2	4	4	0	2	1
25485	S1	4	2	3	1	1	S1Env1	3	3	3	5	S1Env2	4	4	3	5	S1Env3	4	4	4	5						4	35	15	10	20	20	2	2	4	0	2	0
25535	S1	3	1	2	4	4	S1Eth1	1	2	2	1	S1Eth2	2	3	2	2	S1Eth3	1	2	1	1						3	20	10	40	20	10	2	1	4	0	1	1
25635	S1	3	4	1	2	2	S1Hea1	4	4	2	3	S1Hea2	3	4	2	3	S1Hea3	4	5	3	4	S1Hea4	4	5	2	3	2	45	15	30	5	5	1	1	2	0	3	0
25685	S4	4	2	1	3	1	S4Env1	4	5	3	4	S4Env2	3	4	4	4	S4Env3	5	4	5	5	S4Env4	4	3	4	5	3	20	10	40	15	15	1	1	2	0	1	1
25785	S4	3	4	2	1	2	S4Hea1	4	3	4	3	S4Hea2	4	3	4	3	S4Hea3	4	5	4	5						3	50	5	35	5	5	2	4	3	1	2	1
25885	S4	3	2	1	4	4	S4Eth1	5	4	4	5	S4Eth2	5	4	5	5	S4Eth3	4	5	3	1						3	25	20	30	15	10	2	3	4	0	2	1
25985	S4	2	4	3	1	2	S4Hea1	2	3	4	2	S4Hea2	1	1	4	2	S4Hea3	2	4	5	4						4	35	10	45	10	0	1	1	3	1	1	1
26035	S3	2	3	1	4	4	S3Eth1	4	2	4	3	S3Eth2	4	5	3	3	S3Eth3	4	3	4	3						4	45	5	50	0	0	1	1	2	0	2	1
26085	S1	3	4	2	1	2	S1Hea1	2	3	2	3	S1Hea2	2	3	2	3	S1Hea3	3	4	3	5	S1Hea4	2	4	1	4	3	40	10	30	10	10	3	3	4	0	2	1
26135	S3	3	4	1	2	2	S3Hea1	4	3	4	3	S3Hea2	4	3	4	3	S3Hea3	5	4	4	3	S3Hea4	5	5	3	3	3	50	20	20	5	5	3	3	4	0	2	1
26185	S3	1	2	4	3	3	S3Eco1	4	5	2	5	S3Eco2	3	3	1	3	S3Eco3	4	4	3	3						2	50	0	20	15	15	2	3	3	0	1	1
26235	S1	3	2	1	4	4	S1Eth1	2	3	3	4	S1Eth2	2	4	3	3	S1Eth3	2	4	2	4						3	70	10	10	5	5	1	1	2	0	1	1
26335	S1	4	3	1	2	1	S1Env1	1	3	3	3	S1Env2	4	5	4	4	S1Env3	2	3	2	2						3	35	10	10	10	35	3	3	4	1	2	0
26385	S1	2	4	1	3	2	S1Hea1	3	4	3	4	S1Hea2	4	3	3	4	S1Hea3	4	4	4	4	S1Hea4	3	4	4	4	3	65	10	20	5	0	2	4	4	1	1	1
26435	S1	1	2	4	3	3	S1Eco1	1	2	2	2	S1Eco2	3	2	3	2	S1Eco3	4	2	4	4						3	50	10	20	10	10	2	1	4	1	2	1
26485	S4	4	3	2	1	1	S4Env1	4	3	3	4	S4Env2	4	5	3	5	S4Env3	5	5	3	5	S4Env4	3	6	4	5	4	10	10	10	20	50	1	1	3	0	1	1
26585	S1	3	4	1	2	2	S1Hea1	2	4	3	3	S1Hea2	2	5	3	3	S1Hea3	4	5	3	3	S1Hea4	4	4	2	4	2	65	15	10	0	10	1	4	1	1	2	0
26635	S1	3	4	1	2	2	S1Hea1	5	4	5	1	S1Hea2	4	6	4	2	S1Hea3	4	6	5	2	S1Hea4	1	6	1	2	4	70	20	10	0	0	2	4	1	0	2	1
26735	S3	3	4	1	2	2	S3Hea1	5	5	5	4	S3Hea2	5	5	5	5	S3Hea3	5	6	5	5	S3Hea4	5	6	5	5	5	50	0	0	0	50	1	4	4	0	2	1
26785	S1	3	2	1	4	4	S1Eth1	5	2	4	3	S1Eth2	4	2	5	3	S1Eth3	4	4	4	3						4	15	15	15	15	40	1	1	3	0	2	1
26835	S1	3	4	1	2	2	S1Hea1	3	4	2	4	S1Hea2	4	4	2	4	S1Hea3	3	4	3	5	S1Hea4	4	4	2	5	3	40	10	30	0	20	1	1	4	1	1	1
26885	S3	3	4	2	1	2	S3Hea1	3	3	4	3	S3Hea2	1	3	3	3	S3Hea3	1	4	3	3	S3Hea4	5	6	5	3	4	10	10	10	20	50	1	1	2	1	2	1
26935	S3	3	2	4	1	3	S3Eco1	3	2	2	4	S3Eco2	4	2	4	3	S3Eco3	3	4	3	4						2	45	15	15	5	20	1	1	3	0	2	1
27085	S4	3	4	1	2	2	S4Hea1	4	3	3	4	S4Hea2	2	3	3	4	S4Hea3	4	3	3	5						2	50	5	35	5	5	2	4	4	0	2	1
27235	S1	4	3	2	1	1	S1Env1	3	3	2	4	S1Env2	3	4	3	3	S1Env3	3	4	3	4						2	25	20	30	15	10	2	3	4	0	1	1
27385	S1	1	3	4	2	3	S1Eco1	4	4	3	3	S1Eco2	2	2	2	4	S1Eco3	2	3	3	4						2	50	25	10	10	5	1	4	3	0	2	1
27585	S1	3	4	2	1	2	S1Hea1	2	2	2	2	S1Hea2	1	3	1	2	S1Hea3	4	4	4	2	S1Hea4	1	3	4	2	3	80	0	20	0	0	2	3	4	1	1	1
27735	S1	4	3	1	2	1	S1Env1	4	4	3	4	S1Env2	4	4	4	4	S1Env3	4	5	5	4						4	70	5	15	10	0	1	1	2	1	1	1
27885	S1	2	3	1	4	4	S1Eth1	4	4	4	4	S1Eth2	4	4	3	4	S1Eth3	1	2	1	4						2	50	10	10	10	20	2	1	4	0	2	1
28135	S1	4	3	2	1	1	S1Env1	3	3	4	2	S1Env2	2	2	3	3	S1Env3	4	4	2	4						3	15	20	25	15	25	1	3	4	1	2	1
3000	S1	2	3	1	4	4	S1Eth1	1	2	4	5	S1Eth2	3	5	4	2	S1Eth3	1	3	3	3						4	45	15	25	5	10	1	1	4	0	1	1
3002	S2	2	3	1	4	4	S2Eth1	5	6	5	5	S2Eth2	2	3	2	5	S2Eth3	4	5	4	5						3	60	10	15	10	5	1	1	3	0	2	1
3003	S2	3	2	4	1	3	S2Eco1	5	5	5	1	S2Eco2	5	4	4	1	S2Eco3	3	3	2	3	S2Eco4	3	3	2	3	4	50	20	20	5	5	2	4	4	1	1	1
3004	S2	2	3	1	4	4	S2Eth1	2	3	3	5	S2Eth2	2	2	5	1	S2Eth3	1	2	2	1						3	60	20	10	5	5	2	1	3	1	1	1
3006	S1	4	2	1	3	1	S1Env1	4	4	3	5	S1Env2	4	5	4	5	S1Env3	3	4	3	5						2	50	20	20	5	5	1	3	4	0	1	1
3008	S1	2	1	3	4	4	S1Eth1	1	2	1	3	S1Eth2	2	2	1	2	S1Eth3	1	1	1	1						3	25	5	20	10	40	1	1	3	0	2	1
3011	S3	3	4	1	2	2	S3Hea1	1	2	3	2	S3Hea2	1	2	2	2	S3Hea3	1	2	4	2	S3Hea4	2	2	3	3	4	5	10	30	30	25	1	1	4	0	3	0
3013	S4	3	4	1	2	2	S4Hea1	4	4	5	4	S4Hea2	3	4	5	4	S4Hea3	4	4	5	4						2	80	5	5	5	5	2	1	3	0	1	1
3017	S3	2	4	1	3	2	S3Hea1	4	3	4	3	S3Hea2	4	4	5	3	S3Hea3	4	5	4	3	S3Hea4	5	6	5	4	3	80	10	10	0	0	2	3	4	0	2	1
3018	S3	3	1	4	2	3	S3Eco1	4	5	4	4	S3Eco2	4	6	3	3	S3Eco3	3	4	2	3						3	30	10	15	20	25	1	1	3	0	1	1
3022	S4	3	4	1	2	2	S4Hea1	5	2	5	3	S4Hea2	4	4	2	4	S4Hea3	4	4	2	5						3	50	10	40	0	0	2	3	4	0	1	1
3023	S1	4	3	2	1	1	S1Env1	5	4	5	5	S1Env2	5	3	4	4	S1Env3	4	4	3	5						4	50	25	25	0	0	2	2	4	1	2	1
3025	S3	4	2	1	3	1	S3Env1	4	5	4	4	S3Env2	3	4	2	4	S3Env3	4	4	4	4						1	50	10	20	10	10	2	1	4	1	1	1
3026	S2	2	4	1	3	2	S2Hea1	5	6	5	3	S2Hea2	4	5	3	3	S2Hea3	4	4	1	3						3	100	0	0	0	0	1	4	3	0	1	1
3027	S3	4	1	2	3	1	S3Env1	3	4	4	4	S3Env2	3	4	5	4	S3Env3	3	4	4	4						1	75	10	5	5	5	3	3	3	1	1	1
3028	S3	2	4	3	1	2	S3Hea1	4	4	5	4	S3Hea2	3	3	3	3	S3Hea3	5	4	5	5	S3Hea4	5	5	3	5	3	20	20	30	20	10	2	3	3	1	2	1
3029	S1	4	2	1	3	1	S1Env1	4	4	3	3	S1Env2	4	4	4	3	S1Env3	4	3	4	3						3	75	5	5	0	15	1	1	4	0	1	1
3032	S3	1	3	4	2	3	S3Eco1	3	1	2	2	S3Eco2	1	1	1	1	S3Eco3	1	1	1	1						2	100	0	0	0	0	3	3	4	1	1	1
3033	S1	4	1	2	3	1	S1Env1	4	3	3	5	S1Env2	4	4	5	4	S1Env3	4	4	4	4						2	35	30	5	5	25	1	1	2	0	2	1
3036	S4	2	3	1	4	4	S4Eth1	3	2	3	2	S4Eth2	1	4	1	2	S4Eth3	4	4	3	3						3	35	15	10	15	25	1	1	4	1	1	1
3038	S4	3	4	1	2	2	S4Hea1	4	4	4	2	S4Hea2	3	5	3	3	S4Hea3	5	5	4	4						4	30	10	20	10	30	2	3	3	0	2	1
3040	S1	2	4	1	3	2	S1Hea1	2	3	1	4	S1Hea2	2	4	2	3	S1Hea3	2	4	3	4	S1Hea4	2	4	3	3	3	35	15	40	5	5	1	1	3	0	2	1
3041	S1	3	4	1	2	2	S1Hea1	3	2	2	4	S1Hea2	3	2	2	4	S1Hea3	2	3	3	4	S1Hea4	2	2	2	4	3	35	20	20	15	10	1	1	2	0	2	1
3044	S1	3	4	2	1	2	S1Hea1	4	4	3	3	S1Hea2	4	3	2	2	S1Hea3	4	4	4	4	S1Hea4	5	5	4	4	3	60	5	20	10	5	2	3	4	1	1	1
3045	S4	4	3	2	1	1	S4Env1	5	5	5	4	S4Env2	5	6	4	5	S4Env3	5	6	5	5	S4Env4	5	6	5	5	3	50	20	20	5	5	2	3	4	1	2	0
3047	S4	3	4	1	2	2	S4Hea1	5	5	5	3	S4Hea2	4	4	5	4	S4Hea3	4	4	4	3						2	40	15	15	15	15	2	3	3	0	2	1
3059	S4	4	3	1	2	1	S4Env1	4	4	4	5	S4Env2	4	3	3	5	S4Env3	4	4	4	5	S4Env4	4	5	4	5	3	20	25	25	25	5	2	3	4	0	1	1
3060	S1	3	4	1	2	2	S1Hea1	3	4	2	3	S1Hea2	3	3	4	2	S1Hea3	4	2	5	2	S1Hea4	4	5	4	3	3	5	30	20	15	30	1	1	2	0	2	0
3061	S4	2	4	1	3	2	S4Hea1	5	3	4	5	S4Hea2	3	2	4	5	S4Hea3	5	5	4	4						4	35	20	20	20	5	3	4	2	1	2	0
3062	S2	3	4	2	1	2	S2Hea1	4	4	4	3	S2Hea2	2	3	2	3	S2Hea3	3	3	2	2						2	80	0	0	0	20	2	4	4	1	3	0
3063	S4	2	4	3	1	2	S4Hea1	5	4	4	3	S4Hea2	3	3	3	3	S4Hea3	5	5	4	4						4	25	15	15	10	35	2	1	3	0	2	1
3064	S1	3	4	2	1	2	S1Hea1	5	3	1	3	S1Hea2	5	5	1	3	S1Hea3	5	4	1	4	S1Hea4	5	4	1	4	2	50	10	20	20	0	1	1	3	0	2	1
3065	S3	3	4	1	2	2	S3Hea1	3	3	3	3	S3Hea2	5	4	4	4	S3Hea3	3	3	3	5	S3Hea4	5	5	5	5	2	20	20	40	15	5	3	4	4	0	1	0
3066	S4	4	3	1	2	1	S4Env1	4	4	4	5	S4Env2	5	5	4	5	S4Env3	5	4	4	5	S4Env4	5	4	4	5	3	30	30	10	10	20	2	3	4	0	2	1
3069	S4	2	4	3	1	2	S4Hea1	3	4	2	2	S4Hea2	1	3	2	2	S4Hea3	3	3	2	2						3	70	10	10	5	5	2	4	4	1	2	0
3070	S2	4	3	1	2	1	S2Env1	5	5	5	5	S2Env2	5	6	5	5	S2Env3	3	3	2	3						3	45	10	30	5	10	2	3	4	0	2	1
3072	S3	4	1	3	2	1	S3Env1	4	4	2	5	S3Env2	5	4	4	5	S3Env3	4	4	4	5						3	30	15	30	10	15	1	1	3	1	2	1
3073	S4	3	4	2	1	2	S4Hea1	4	4	4	4	S4Hea2	4	4	3	4	S4Hea3	5	5	5	4						4	40	20	20	10	10	2	4	4	0	1	1
3075	S1	4	1	3	2	1	S1Env1	2	2	2	4	S1Env2	1	3	3	2	S1Env3	2	2	3	4						3	100	0	0	0	0	2	3	4	1	1	1
3077	S2	2	3	4	1	3	S2Eco1	4	5	3	3	S2Eco2	4	4	2	3	S2Eco3	3	3	1	5	S2Eco4	3	2	1	5	4	35	15	10	20	20	1	1	2	1	3	0
3080	S2	4	2	1	3	1	S2Env1	3	4	4	5	S2Env2	3	4	5	5	S2Env3	3	5	4	5						2	10	20	20	20	30	1	1	2	0	3	0
3081	S3	3	4	2	1	2	S3Hea1	1	2	4	4	S3Hea2	1	2	4	4	S3Hea3	3	2	4	4	S3Hea4	3	4	5	4	3	80	5	5	5	5	1	1	2	0	2	1
3082	S3	3	4	2	1	2	S3Hea1	3	4	3	2	S3Hea2	4	4	4	2	S3Hea3	4	4	3	2	S3Hea4	5	5	4	2	4	0	20	70	0	10	2	3	2	1	2	1
3083	S1	1	4	2	3	2	S1Hea1	3	4	2	3	S1Hea2	4	3	3	3	S1Hea3	2	5	4	1	S1Hea4	5	6	5	3	1	50	30	10	5	5	1	4	1	0	1	1
3085	S1	4	3	1	2	1	S1Env1	2	2	2	2	S1Env2	2	3	2	1	S1Env3	3	3	3	2						3	30	10	5	15	40	1	1	3	0	2	1
3086	S1	4	2	3	1	1	S1Env1	5	4	4	4	S1Env2	4	5	4	4	S1Env3	4	4	4	4						2	40	20	20	10	10	2	3	3	1	1	1
3087	S1	4	3	2	1	1	S1Env1	2	2	1	4	S1Env2	2	3	3	3	S1Env3	3	3	3	4						3	50	50	0	0	0	2	3	4	0	2	1
3088	S1	3	4	2	1	2	S1Hea1	4	4	3	3	S1Hea2	4	3	4	3	S1Hea3	4	3	3	3	S1Hea4	4	3	3	3	3	45	30	10	10	5	3	4	4	1	1	0
3089	S3	3	4	2	1	2	S3Hea1	3	3	3	4	S3Hea2	3	4	4	4	S3Hea3	2	4	3	4	S3Hea4	4	5	4	4	3	60	0	40	0	0	1	3	2	0	2	1
3090	S2	4	3	1	2	1	S2Env1	4	3	4	4	S2Env2	4	3	4	4	S2Env3	2	3	5	3						4	35	25	15	10	15	1	1	3	0	1	1
3092	S1	1	4	3	2	2	S1Hea1	3	4	2	2	S1Hea2	4	4	1	2	S1Hea3	4	4	2	2	S1Hea4	3	4	2	2	2	75	15	10	0	0	2	4	4	1	1	0
3093	S3	4	2	3	1	1	S3Env1	4	4	4	5	S3Env2	4	5	4	5	S3Env3	4	4	4	5						3	50	15	15	10	10	3	3	4	0	2	0
3094	S3	2	1	4	3	3	S3Eco1	3	3	3	3	S3Eco2	4	3	3	4	S3Eco3	4	3	4	3						3	40	10	40	10	0	1	3	3	0	1	1
3095	S2	1	3	2	4	4	S2Eth1	1	3	1	4	S2Eth2	5	6	5	3	S2Eth3	5	5	4	1						5	65	0	25	0	10	2	3	4	1	1	1
3097	S4	2	3	4	1	3	S4Eco1	5	6	5	2	S4Eco2	5	5	5	3	S4Eco3	5	6	5	2	S4Eco4	5	6	5	1	4	35	15	10	10	30	1	1	4	0	3	1
3099	S3	3	4	1	2	2	S3Hea1	3	4	3	3	S3Hea2	2	3	3	3	S3Hea3	2	3	3	3	S3Hea4	5	5	5	3	4	25	0	25	25	25	1	1	4	0	1	0
3101	S2	3	4	2	1	2	S2Hea1	3	5	5	5	S2Hea2	4	4	3	5	S2Hea3	2	4	3	5						4	40	15	20	20	5	2	3	4	0	2	1
3102	S2	3	4	1	2	2	S2Hea1	4	4	4	3	S2Hea2	2	3	3	3	S2Hea3	1	2	2	2						4	65	5	15	10	5	1	1	4	0	2	1
3104	S4	4	2	3	1	1	S4Env1	4	2	5	5	S4Env2	4	5	4	3	S4Env3	5	4	4	5	S4Env4	5	5	5	5	4	40	10	10	10	30	1	1	2	0	2	1
3106	S3	2	3	1	4	4	S3Eth1	3	2	2	2	S3Eth2	4	6	5	5	S3Eth3	2	3	3	4						4	40	10	40	5	5	1	1	2	0	1	1
3107	S1	3	4	1	2	2	S1Hea1	4	4	3	3	S1Hea2	4	4	3	3	S1Hea3	4	4	3	5	S1Hea4	4	4	3	3	2	40	15	15	15	15	2	4	4	0	2	1
3108	S2	3	1	2	4	4	S2Eth1	4	3	4	5	S2Eth2	3	3	4	5	S2Eth3	4	3	3	4						2	25	25	25	15	10	1	1	4	1	1	1
3111	S2	2	4	1	3	2	S2Hea1	5	4	5	5	S2Hea2	2	5	2	5	S2Hea3	2	3	2	5						3	100	0	0	0	0	1	4	3	0	1	1
3112	S2	3	2	4	1	3	S2Eco1	2	3	1	2	S2Eco2	4	4	3	4	S2Eco3	5	4	4	5	S2Eco4	4	4	3	5	3	75	0	0	0	25	2	3	4	1	1	1
3115	S2	3	4	1	2	2	S2Hea1	5	6	5	3	S2Hea2	1	2	1	3	S2Hea3	1	2	1	3						2	75	10	5	5	5	3	3	2	1	1	1
3116	S2	3	2	4	1	3	S2Eco1	5	3	3	4	S2Eco2	5	4	3	4	S2Eco3	2	2	2	4	S2Eco4	1	1	1	4	4	75	0	5	15	5	2	1	4	1	2	1
3117	S2	4	3	1	2	1	S2Env1	5	5	5	5	S2Env2	5	6	5	5	S2Env3	3	4	4	5						5	100	0	0	0	0	1	2	2	0	1	1
3120	S3	3	4	2	1	2	S3Hea1	3	4	4	3	S3Hea2	3	3	3	2	S3Hea3	4	4	5	3	S3Hea4	5	4	3	3	3	60	10	5	5	20	2	3	2	0	2	1
3121	S1	2	4	1	3	2	S1Hea1	2	3	3	3	S1Hea2	3	4	3	3	S1Hea3	4	4	3	3	S1Hea4	2	4	3	3	2	25	25	20	20	10	2	4	4	1	1	1
3122	S4	4	2	1	3	1	S4Env1	4	3	2	4	S4Env2	3	5	4	3	S4Env3	4	5	4	4	S4Env4	5	5	4	5	3	30	5	50	5	10	1	1	2	1	1	1
3123	S4	1	3	4	2	3	S4Eco1	4	4	3	2	S4Eco2	4	4	3	2	S4Eco3	4	4	4	3	S4Eco4	2	3	2	2	3	30	50	10	5	5	1	1	3	1	2	0
3124	S2	4	2	3	1	1	S2Env1	5	4	4	4	S2Env2	4	5	4	4	S2Env3	1	4	3	5						4	10	0	60	20	10	2	3	4	1	1	1
3128	S1	4	3	1	2	1	S1Env1	2	2	3	3	S1Env2	2	2	4	3	S1Env3	3	3	2	3						3	80	10	10	0	0	2	3	2	0	1	1
3129	S3	3	4	2	1	2	S3Hea1	3	3	3	3	S3Hea2	1	1	3	2	S3Hea3	1	2	3	3	S3Hea4	3	4	3	3	3	70	0	20	0	10	2	3	3	0	2	1
3130	S2	4	3	1	2	1	S2Env1	2	4	2	5	S2Env2	2	4	2	5	S2Env3	4	4	3	4						2	25	25	25	0	25	2	3	3	1	2	0
3131	S2	1	4	2	3	2	S2Hea1	1	3	3	2	S2Hea2	4	4	2	2	S2Hea3	4	4	2	2						3	100	0	0	0	0	1	1	2	0	2	1
3133	S2	3	4	1	2	2	S2Hea1	4	4	4	3	S2Hea2	4	4	3	3	S2Hea3	3	4	4	3						3	80	10	10	0	0	1	4	2	0	2	1
3134	S1	3	1	2	4	4	S1Eth1	4	5	4	1	S1Eth2	2	2	1	3	S1Eth3	3	2	3	3						3	30	0	5	5	60	2	4	3	0	2	1
3135	S4	1	4	3	2	2	S4Hea1	5	6	5	2	S4Hea2	4	4	5	4	S4Hea3	5	6	5	4						4	50	5	25	10	10	1	1	1	1	3	0
3138	S3	4	2	1	3	1	S3Env1	4	5	4	2	S3Env2	5	4	5	2	S3Env3	4	6	4	2						4	15	40	20	15	10	1	1	2	1	2	0
3139	S3	2	3	1	4	4	S3Eth1	3	3	4	3	S3Eth2	5	4	4	4	S3Eth3	4	4	4	5						2	30	15	30	15	10	1	1	3	1	1	1
3140	S3	3	4	2	1	2	S3Hea1	4	5	5	3	S3Hea2	4	4	5	4	S3Hea3	2	4	4	5	S3Hea4	2	5	5	3	3	100	0	0	0	0	2	4	3	0	1	1
3141	S3	1	3	2	4	4	S3Eth1	4	4	5	3	S3Eth2	4	4	5	3	S3Eth3	5	5	5	3						1	25	30	10	5	30	1	3	3	1	3	1
3142	S1	4	3	2	1	1	S1Env1	1	4	4	4	S1Env2	3	4	3	3	S1Env3	2	4	3	4						2	70	30	0	0	0	2	4	1	1	2	0
3143	S2	3	4	1	2	2	S2Hea1	4	3	4	4	S2Hea2	5	4	5	3	S2Hea3	5	4	5	3						3	55	10	20	5	10	3	3	4	1	1	1
3144	S3	3	4	1	2	2	S3Hea1	4	4	5	4	S3Hea2	4	4	5	3	S3Hea3	4	4	5	4	S3Hea4	4	3	5	2	3	30	20	30	5	15	1	1	3	0	2	1
3146	S4	1	4	2	3	2	S4Hea1	4	4	4	5	S4Hea2	5	5	4	5	S4Hea3	4	4	3	5						3	100	0	0	0	0	1	4	4	1	2	0
3148	S1	1	2	3	4	4	S1Eth1	4	2	2	4	S1Eth2	3	2	2	3	S1Eth3	1	2	1	4						3	60	0	40	0	0	1	1	3	0	1	0
3151	S1	3	2	4	1	3	S1Eco1	4	4	4	4	S1Eco2	4	4	4	4	S1Eco3	4	4	4	4						3	30	25	15	15	15	2	3	3	0	1	1
3153	S3	3	2	4	1	3	S3Eco1	4	3	3	4	S3Eco2	5	6	4	4	S3Eco3	4	3	3	4						4	45	15	15	10	15	1	1	3	0	1	1
3154	S2	3	4	2	1	2	S2Hea1	2	4	3	4	S2Hea2	4	3	3	4	S2Hea3	5	4	4	4						3	30	25	10	10	25	3	4	4	1	2	0
3155	S2	1	3	4	2	3	S2Eco1	4	3	3	2	S2Eco2	2	3	2	3	S2Eco3	4	3	3	2	S2Eco4	4	3	3	2	3	40	15	20	20	5	2	3	4	0	1	1
3156	S3	3	4	2	1	2	S3Hea1	4	4	5	2	S3Hea2	2	3	5	2	S3Hea3	4	4	5	2	S3Hea4	5	6	5	2	2	40	5	20	20	15	1	1	3	0	1	1
3158	S4	3	1	2	4	4	S4Eth1	4	3	4	4	S4Eth2	4	3	4	5	S4Eth3	5	6	5	4						3	40	5	25	20	10	1	1	4	1	1	1
3159	S4	3	4	2	1	2	S4Hea1	4	4	5	4	S4Hea2	4	4	4	4	S4Hea3	4	4	4	4						3	60	10	30	0	0	3	4	4	1	3	0
3161	S3	3	4	2	1	2	S3Hea1	4	2	5	4	S3Hea2	5	2	5	4	S3Hea3	5	2	5	4	S3Hea4	5	2	5	4	4	75	5	5	10	5	2	3	2	0	2	1
3162	S3	4	3	2	1	1	S3Env1	2	4	3	4	S3Env2	3	4	4	4	S3Env3	3	4	3	4						3	50	5	30	10	5	1	1	3	0	1	0
3163	S4	3	4	1	2	2	S4Hea1	3	3	4	3	S4Hea2	3	3	4	4	S4Hea3	4	4	4	4						2	15	10	45	15	15	2	3	3	1	2	1
3165	S3	3	4	2	1	2	S3Hea1	5	6	5	4	S3Hea2	5	6	5	5	S3Hea3	5	6	5	5	S3Hea4	5	6	5	5	4	0	0	0	0	100	3	3	4	1	1	1
3166	S1	3	2	4	1	3	S1Eco1	4	3	3	2	S1Eco2	4	4	3	2	S1Eco3	5	5	3	3						2	60	10	10	10	10	2	4	4	1	1	1
3167	S3	3	4	2	1	2	S3Hea1	4	5	5	5	S3Hea2	3	4	4	4	S3Hea3	3	5	5	4	S3Hea4	5	5	5	4	2	80	10	10	0	0	2	3	3	0	2	1
3168	S3	4	2	1	3	1	S3Env1	2	4	4	3	S3Env2	3	3	4	2	S3Env3	2	2	4	4						3	30	20	30	15	5	1	1	2	1	2	1
3169	S2	3	4	2	1	2	S2Hea1	3	3	3	4	S2Hea2	2	5	3	3	S2Hea3	4	4	5	3						2	40	50	5	5	0	1	1	4	1	2	1
3170	S2	3	4	1	2	2	S2Hea1	4	3	3	2	S2Hea2	3	4	2	2	S2Hea3	4	4	4	2						4	30	20	10	10	30	1	1	2	1	2	0
3171	S3	3	4	2	1	2	S3Hea1	5	4	3	3	S3Hea2	4	5	4	4	S3Hea3	4	3	4	5	S3Hea4	5	6	4	2	4	20	20	50	5	5	3	3	2	1	1	0
3174	S3	4	3	1	2	1	S3Env1	1	2	2	2	S3Env2	2	2	2	2	S3Env3	1	2	2	2						3	50	10	0	10	30	2	2	4	0	3	1
3175	S4	3	4	1	2	2	S4Hea1	3	4	4	4	S4Hea2	3	3	5	5	S4Hea3	4	5	4	5						3	50	25	10	10	5	2	1	3	1	1	1
3176	S4	2	4	1	3	2	S4Hea1	4	3	4	4	S4Hea2	3	2	2	5	S4Hea3	4	4	3	4						2	30	25	25	15	5	2	1	4	0	2	1
3177	S4	3	4	2	1	2	S4Hea1	3	5	4	4	S4Hea2	3	4	3	5	S4Hea3	3	4	2	5						3	50	10	30	10	0	1	3	3	1	2	1
3179	S3	4	3	1	2	1	S3Env1	3	3	3	5	S3Env2	3	3	3	5	S3Env3	3	3	3	5						1	65	10	10	10	5	2	3	2	0	2	1
3180	S3	4	1	3	2	1	S3Env1	1	3	2	5	S3Env2	5	5	4	5	S3Env3	5	4	4	5						4	70	10	5	5	10	2	3	4	0	2	1
3181	S4	3	2	4	1	3	S4Eco1	3	4	2	5	S4Eco2	4	4	4	5	S4Eco3	4	4	4	5	S4Eco4	4	4	4	5	3	60	20	10	10	0	3	4	4	1	2	0
3183	S1	2	4	3	1	2	S1Hea1	3	2	3	2	S1Hea2	4	3	2	2	S1Hea3	4	2	2	1	S1Hea4	3	2	2	3	2	50	25	15	5	5	1	4	2	1	3	1
3184	S4	2	3	1	4	4	S4Eth1	5	6	5	5	S4Eth2	5	6	5	5	S4Eth3	2	5	5	5						3	50	10	40	0	0	1	4	1	0	2	1
3188	S2	4	3	1	2	1	S2Env1	4	5	5	5	S2Env2	4	5	5	5	S2Env3	2	2	3	3						3	70	5	20	5	0	2	4	3	0	2	1
3189	S2	3	4	1	2	2	S2Hea1	4	4	5	3	S2Hea2	3	5	3	3	S2Hea3	4	4	5	2						4	50	10	20	15	5	1	1	1	0	2	1
3190	S2	3	4	2	1	2	S2Hea1	4	4	4	3	S2Hea2	4	4	3	3	S2Hea3	5	5	5	3						4	30	20	30	15	5	2	3	4	1	1	1
3191	S3	1	4	2	3	2	S3Hea1	4	6	4	3	S3Hea2	4	6	4	3	S3Hea3	4	6	5	3	S3Hea4	5	6	5	4	2	35	5	30	20	10	1	3	4	0	2	0
3192	S1	2	4	1	3	2	S1Hea1	4	4	3	3	S1Hea2	4	4	3	3	S1Hea3	4	5	3	3	S1Hea4	4	4	2	2	3	30	25	25	5	15	1	2	2	0	1	1
3193	S1	4	3	1	2	1	S1Env1	4	4	5	3	S1Env2	5	2	3	3	S1Env3	5	3	4	3						1	30	30	20	10	10	2	3	2	0	1	1
3195	S1	3	4	2	1	2	S1Hea1	2	2	1	4	S1Hea2	2	3	2	4	S1Hea3	4	4	3	4	S1Hea4	2	3	2	4	2	25	10	25	20	20	2	4	3	0	1	1
3196	S3	3	4	1	2	2	S3Hea1	4	3	3	4	S3Hea2	2	2	4	3	S3Hea3	3	3	3	3	S3Hea4	4	4	3	2	2	50	0	20	15	15	1	1	2	1	1	0
3202	S4	4	3	2	1	1	S4Env1	5	5	5	4	S4Env2	4	5	5	5	S4Env3	5	5	5	4	S4Env4	5	6	5	4	4	50	20	15	10	5	2	3	4	1	1	1
3203	S3	3	4	1	2	2	S3Hea1	3	4	5	5	S3Hea2	3	2	5	5	S3Hea3	3	3	5	5	S3Hea4	5	6	5	5	3	20	20	20	20	20	1	1	2	0	1	0
3204	S2	3	4	2	1	2	S2Hea1	4	3	4	4	S2Hea2	4	4	2	2	S2Hea3	5	4	3	2						3	60	10	25	5	0	1	1	2	0	1	1
3205	S3	4	3	2	1	1	S3Env1	4	4	4	5	S3Env2	4	4	4	5	S3Env3	4	4	4	5						2	30	30	30	5	5	1	4	2	1	1	1
3206	S3	3	4	2	1	2	S3Hea1	4	3	5	3	S3Hea2	4	3	5	3	S3Hea3	3	4	5	3	S3Hea4	3	5	4	3	5	10	20	10	25	35	1	1	2	1	2	0
3208	S2	4	3	1	2	1	S2Env1	5	4	5	5	S2Env2	5	4	5	5	S2Env3	4	3	4	4						4	50	10	10	10	20	2	2	4	1	2	1
3209	S2	3	2	1	4	4	S2Eth1	1	5	5	5	S2Eth2	3	4	5	5	S2Eth3	3	4	5	5						4	20	20	20	20	20	1	1	4	0	1	1
3210	S3	4	2	1	3	1	S3Env1	3	2	3	4	S3Env2	2	3	3	5	S3Env3	4	3	2	4						2	40	20	15	5	20	1	4	4	0	2	1
3211	S2	3	4	2	1	2	S2Hea1	3	6	5	2	S2Hea2	2	2	4	2	S2Hea3	2	2	4	3						3	40	10	30	20	0	1	1	2	1	1	1
3212	S1	2	4	1	3	2	S1Hea1	4	3	2	4	S1Hea2	4	3	1	4	S1Hea3	4	3	2	4	S1Hea4	4	3	3	4	3	50	0	15	15	20	2	3	3	0	2	1
3213	S4	1	3	2	4	4	S4Eth1	5	6	5	3	S4Eth2	5	5	5	5	S4Eth3	5	4	3	4						4	70	10	0	20	0	1	4	2	1	1	1
3217	S4	3	4	2	1	2	S4Hea1	5	1	4	4	S4Hea2	5	2	5	4	S4Hea3	5	3	4	5						3	50	10	20	10	10	1	4	2	0	3	1
3218	S2	4	3	1	2	1	S2Env1	5	5	5	5	S2Env2	5	4	5	5	S2Env3	2	3	4	2						4	25	25	20	10	20	1	4	2	1	2	1
3219	S3	3	2	1	4	4	S3Eth1	5	4	3	4	S3Eth2	5	5	5	4	S3Eth3	4	5	4	4						4	25	0	40	35	0	1	4	3	1	2	0
3220	S3	2	4	3	1	2	S3Hea1	3	3	3	5	S3Hea2	4	3	3	5	S3Hea3	4	4	3	5	S3Hea4	5	5	5	5	3	50	10	20	10	10	1	1	2	1	2	1
3221	S1	4	2	1	3	1	S1Env1	1	2	3	5	S1Env2	2	2	3	4	S1Env3	2	2	3	4						3	50	15	20	10	5	3	4	4	1	2	0
3224	S4	4	3	1	2	1	S4Env1	5	5	5	5	S4Env2	5	4	5	3	S4Env3	5	6	5	5	S4Env4	5	5	5	5	2	100	0	0	0	0	2	4	4	1	2	1
3225	S3	4	2	1	3	1	S3Env1	5	5	5	4	S3Env2	5	5	4	4	S3Env3	5	5	4	4						3	60	0	20	10	10	3	4	4	0	2	1
3226	S2	1	3	2	4	4	S2Eth1	2	4	3	3	S2Eth2	4	4	2	3	S2Eth3	5	5	5	4						3	50	20	10	5	15	1	1	4	0	2	1
3227	S2	3	4	1	2	2	S2Hea1	2	2	1	4	S2Hea2	4	3	2	2	S2Hea3	4	3	2	2						3	60	0	0	0	40	1	1	4	0	3	1
3229	S4	3	4	2	1	2	S4Hea1	2	4	2	1	S4Hea2	2	2	2	2	S4Hea3	2	4	3	4						4	30	40	15	10	5	1	1	2	0	2	1
3231	S2	4	3	2	1	1	S2Env1	4	3	3	5	S2Env2	3	4	2	5	S2Env3	2	2	3	4						3	10	10	20	35	25	1	1	2	0	3	0
3232	S2	3	2	4	1	3	S2Eco1	5	6	5	2	S2Eco2	5	4	5	2	S2Eco3	4	3	3	4	S2Eco4	4	3	3	4	4	30	10	5	20	35	1	1	2	1	2	1
3233	S3	2	4	3	1	2	S3Hea1	5	4	4	3	S3Hea2	4	3	5	3	S3Hea3	4	2	4	3	S3Hea4	5	5	5	4	3	50	10	10	10	20	2	3	3	0	1	1
3234	S4	1	2	4	3	3	S4Eco1	4	4	4	2	S4Eco2	5	5	3	4	S4Eco3	3	3	4	1	S4Eco4	5	6	5	5	3	60	10	15	10	5	1	1	2	0	3	0
3235	S4	3	4	2	1	2	S4Hea1	4	4	3	3	S4Hea2	2	2	4	5	S4Hea3	3	3	3	4						3	15	30	30	20	5	1	1	2	1	3	0
3238	S3	2	4	3	1	2	S3Hea1	4	4	4	4	S3Hea2	4	4	4	3	S3Hea3	4	4	4	4	S3Hea4	5	4	4	3	3	50	15	15	15	5	2	1	4	1	2	0
3239	S4	4	3	2	1	1	S4Env1	5	6	5	5	S4Env2	5	6	5	5	S4Env3	5	6	5	5	S4Env4	5	6	5	5	5	5	20	60	10	5	2	3	4	1	2	1
3241	S3	2	4	1	3	2	S3Hea1	4	4	4	3	S3Hea2	4	5	4	3	S3Hea3	5	5	4	3	S3Hea4	1	2	3	3	3	35	25	15	15	10	2	4	2	1	3	0
3243	S2	2	4	3	1	2	S2Hea1	3	3	3	5	S2Hea2	3	3	2	2	S2Hea3	3	4	2	3						2	30	5	30	25	10	1	1	2	0	3	0
3245	S3	3	2	4	1	3	S3Eco1	4	4	3	4	S3Eco2	4	4	3	4	S3Eco3	5	4	4	4						3	75	0	25	0	0	2	3	3	0	1	1
3247	S1	3	4	1	2	2	S1Hea1	1	2	1	3	S1Hea2	1	2	1	3	S1Hea3	1	3	2	3	S1Hea4	1	2	1	3	3	50	10	10	10	20	1	4	2	1	2	0
3250	S3	4	3	2	1	1	S3Env1	4	3	2	4	S3Env2	1	4	2	3	S3Env3	2	5	4	4						2	60	5	20	10	5	1	1	4	1	2	0
3251	S3	4	2	1	3	1	S3Env1	4	3	3	4	S3Env2	2	4	4	3	S3Env3	3	4	3	4						3	30	5	20	15	30	2	1	2	0	1	1
3252	S1	3	2	1	4	4	S1Eth1	3	3	2	4	S1Eth2	3	4	3	4	S1Eth3	2	3	1	3						3	25	25	35	10	5	1	1	4	0	2	1
3253	S1	4	3	1	2	1	S1Env1	3	4	2	3	S1Env2	3	4	2	3	S1Env3	3	4	2	3						2	75	10	5	0	10	1	4	2	0	2	1
3254	S2	3	2	4	1	3	S2Eco1	4	4	3	3	S2Eco2	4	4	2	3	S2Eco3	2	4	2	3	S2Eco4	3	4	2	3	3	40	10	10	10	30	3	3	4	1	1	1
3255	S2	3	4	1	2	2	S2Hea1	5	5	5	3	S2Hea2	4	2	2	3	S2Hea3	4	3	2	3						3	20	25	50	5	0	1	4	4	0	2	1
3256	S4	3	4	1	2	2	S4Hea1	4	3	3	4	S4Hea2	2	2	2	3	S4Hea3	5	3	4	4						2	80	0	20	0	0	1	4	2	1	1	1
3257	S4	3	1	2	4	4	S4Eth1	1	2	2	3	S4Eth2	1	2	2	3	S4Eth3	3	4	3	2						4	10	10	55	25	0	3	3	4	1	3	0
3258	S2	1	3	4	2	3	S2Eco1	5	5	4	3	S2Eco2	5	4	4	4	S2Eco3	5	4	4	4	S2Eco4	5	4	4	5	3	50	10	10	20	10	2	4	4	0	2	1
3259	S1	3	4	2	1	2	S1Hea1	4	4	4	3	S1Hea2	3	4	2	3	S1Hea3	5	5	5	5	S1Hea4	4	5	4	4	2	30	30	30	5	5	2	2	3	0	2	1
3260	S4	3	4	1	2	2	S4Hea1	4	4	3	3	S4Hea2	4	3	4	3	S4Hea3	4	3	3	4						3	25	5	30	20	20	1	1	3	1	2	1
3262	S3	4	2	1	3	1	S3Env1	4	6	5	3	S3Env2	4	3	4	4	S3Env3	4	4	4	4						3	50	10	20	10	10	2	4	4	0	2	1
3264	S1	4	3	2	1	1	S1Env1	4	5	4	3	S1Env2	4	5	4	4	S1Env3	4	5	4	4						3	30	25	15	15	15	2	1	4	0	2	1
3268	S4	4	3	2	1	1	S4Env1	5	4	5	5	S4Env2	5	4	5	3	S4Env3	5	5	5	5	S4Env4	5	5	5	5	4	20	30	30	15	5	3	3	3	1	1	1
3269	S3	3	4	1	2	2	S3Hea1	4	2	4	2	S3Hea2	2	2	2	4	S3Hea3	4	3	3	5	S3Hea4	4	4	4	4	2	25	5	20	25	25	1	1	4	0	1	1
3270	S3	3	4	2	1	2	S3Hea1	4	4	3	2	S3Hea2	3	3	2	2	S3Hea3	3	3	2	4	S3Hea4	4	4	4	4	3	70	0	30	0	0	2	4	3	1	1	1
3271	S3	4	3	2	1	1	S3Env1	3	2	3	5	S3Env2	1	2	3	5	S3Env3	3	2	3	5						2	70	5	15	5	5	1	3	4	0	2	0
3272	S4	3	4	1	2	2	S4Hea1	4	3	3	4	S4Hea2	3	3	2	4	S4Hea3	4	4	4	5						2	20	20	35	20	5	2	4	4	1	2	0
3274	S3	2	4	1	3	2	S3Hea1	5	6	5	5	S3Hea2	5	6	5	5	S3Hea3	5	6	5	5	S3Hea4	5	6	5	5	3	60	10	10	5	15	1	4	3	0	1	1
3275	S2	2	3	1	4	4	S2Eth1	2	3	3	5	S2Eth2	3	4	4	3	S2Eth3	1	1	5	4						2	25	40	5	20	10	1	4	2	0	3	1
3276	S2	1	4	3	2	2	S2Hea1	1	2	2	2	S2Hea2	5	4	4	3	S2Hea3	5	4	3	3						4	80	10	5	5	0	3	3	4	1	1	0
3278	S3	1	2	3	4	4	S3Eth1	5	4	5	4	S3Eth2	3	5	3	4	S3Eth3	4	4	3	3						3	100	0	0	0	0	1	3	4	1	3	1
3279	S4	3	4	2	1	2	S4Hea1	4	3	2	2	S4Hea2	3	3	2	3	S4Hea3	3	3	3	3						4	25	25	25	5	20	2	4	1	0	2	1
3280	S2	2	4	3	1	2	S2Hea1	4	2	4	3	S2Hea2	5	6	3	1	S2Hea3	5	6	3	1						3	40	20	20	15	5	1	1	2	1	1	1
3282	S2	2	4	1	3	2	S2Hea1	5	4	5	3	S2Hea2	3	4	2	5	S2Hea3	2	5	3	5						4	80	5	15	0	0	2	3	3	1	2	0
3286	S3	3	4	1	2	2	S3Hea1	3	3	5	5	S3Hea2	4	3	5	5	S3Hea3	4	3	5	5	S3Hea4	5	5	5	5	3	70	10	10	5	5	2	3	3	0	2	1
3287	S1	3	4	1	2	2	S1Hea1	2	1	1	1	S1Hea2	1	3	1	1	S1Hea3	2	2	2	4	S1Hea4	1	5	2	4	3	80	20	0	0	0	2	3	2	0	1	0
3289	S4	3	4	1	2	2	S4Hea1	5	5	4	4	S4Hea2	4	5	3	4	S4Hea3	4	6	4	5						3	40	10	20	15	15	3	3	4	0	2	1
3290	S2	3	4	2	1	2	S2Hea1	3	3	2	4	S2Hea2	4	2	2	4	S2Hea3	4	3	2	4						2	50	10	30	5	5	2	3	4	0	2	1
3291	S4	3	4	1	2	2	S4Hea1	5	4	4	5	S4Hea2	2	2	5	5	S4Hea3	4	5	4	4						4	50	20	30	0	0	1	1	2	1	1	1
3292	S3	3	4	1	2	2	S3Hea1	4	6	5	5	S3Hea2	4	4	4	3	S3Hea3	4	4	4	3	S3Hea4	4	5	5	2	3	80	15	0	0	5	1	1	3	0	2	1
3293	S1	3	4	2	1	2	S1Hea1	2	4	2	4	S1Hea2	2	3	2	3	S1Hea3	4	5	3	3	S1Hea4	2	2	1	2	3	20	20	15	10	35	2	4	3	1	3	0
3294	S3	1	2	4	3	3	S3Eco1	4	4	3	2	S3Eco2	4	4	2	3	S3Eco3	3	3	3	3						3	30	25	25	10	10	1	3	3	1	2	1
3295	S1	2	3	1	4	4	S1Eth1	2	3	3	3	S1Eth2	2	3	2	4	S1Eth3	4	4	1	1						4	25	25	20	10	20	1	1	2	1	3	1
3296	S4	4	2	3	1	1	S4Env1	4	5	3	3	S4Env2	4	4	2	5	S4Env3	3	3	4	4	S4Env4	4	4	3	5	3	30	25	20	15	10	1	1	2	0	3	1
3297	S3	4	3	2	1	1	S3Env1	1	3	2	3	S3Env2	4	3	3	3	S3Env3	3	3	2	3						2	50	5	30	10	5	3	4	3	0	2	1
3298	S2	2	4	3	1	2	S2Hea1	5	5	4	3	S2Hea2	3	4	2	2	S2Hea3	4	3	3	4						3	60	10	30	0	0	2	3	2	1	2	1
3299	S3	4	3	2	1	1	S3Env1	2	3	3	4	S3Env2	2	4	4	4	S3Env3	3	4	3	4						4	65	10	20	0	5	3	3	1	1	2	0
3300	S4	1	3	2	4	4	S4Eth1	5	4	4	4	S4Eth2	4	6	5	4	S4Eth3	4	5	4	5						4	30	10	10	20	30	1	4	4	1	1	0
3301	S2	3	4	2	1	2	S2Hea1	4	2	4	5	S2Hea2	4	5	3	2	S2Hea3	4	5	3	2						4	25	25	25	25	0	1	4	3	1	1	1
3303	S2	4	2	1	3	1	S2Env1	4	3	4	5	S2Env2	4	3	3	5	S2Env3	5	5	4	5						3	50	10	25	10	5	3	1	2	1	1	1
3304	S1	2	4	1	3	2	S1Hea1	4	3	2	3	S1Hea2	4	3	1	4	S1Hea3	4	5	3	4	S1Hea4	4	4	3	2	3	25	25	20	20	10	3	4	3	1	3	0
3307	S2	3	4	2	1	2	S2Hea1	4	3	4	5	S2Hea2	4	4	3	2	S2Hea3	4	5	3	4						3	50	40	10	0	0	1	1	4	0	2	1
3308	S3	4	1	2	3	1	S3Env1	2	2	3	3	S3Env2	4	2	3	3	S3Env3	3	2	4	5						1	70	10	10	5	5	2	3	4	0	2	1
3309	S4	3	4	1	2	2	S4Hea1	4	4	4	3	S4Hea2	3	4	4	4	S4Hea3	4	4	4	4						3	35	15	30	15	5	2	4	4	0	1	1
3310	S1	2	3	1	4	4	S1Eth1	4	6	3	3	S1Eth2	3	4	4	3	S1Eth3	2	5	2	2						3	50	10	20	10	10	3	3	4	1	3	0
3313	S1	4	2	1	3	1	S1Env1	1	1	5	3	S1Env2	1	1	5	3	S1Env3	1	1	5	3						3	20	20	20	15	25	2	4	4	0	1	1
3314	S3	2	4	1	3	2	S3Hea1	4	3	3	3	S3Hea2	3	4	3	3	S3Hea3	4	5	3	3	S3Hea4	5	4	3	5	3	50	10	20	15	5	2	4	3	1	2	1
3315	S4	3	4	1	2	2	S4Hea1	5	6	5	2	S4Hea2	2	3	4	2	S4Hea3	5	6	5	3						5	50	10	15	5	20	2	3	1	1	1	1
3316	S4	2	3	1	4	4	S4Eth1	5	3	5	2	S4Eth2	4	3	3	5	S4Eth3	4	4	3	3						2	60	15	15	5	5	1	1	3	1	1	1
3317	S4	4	3	1	2	1	S4Env1	5	4	4	5	S4Env2	5	5	4	4	S4Env3	5	5	5	5	S4Env4	5	6	5	5	3	55	10	30	5	0	1	1	2	0	2	1
3320	S3	1	4	2	3	2	S3Hea1	2	3	4	2	S3Hea2	3	3	5	3	S3Hea3	4	2	4	3	S3Hea4	4	4	2	2	2	60	0	25	15	0	1	1	2	1	2	0
3321	S3	3	4	1	2	2	S3Hea1	4	6	5	5	S3Hea2	1	2	5	5	S3Hea3	1	3	5	5	S3Hea4	5	6	5	5	3	70	5	10	10	5	1	4	2	0	3	1
3323	S1	2	4	1	3	2	S1Hea1	4	5	3	4	S1Hea2	4	4	2	2	S1Hea3	4	3	4	2	S1Hea4	4	3	4	4	4	25	5	50	10	10	3	3	4	1	2	1
3324	S3	1	4	3	2	2	S3Hea1	2	4	5	3	S3Hea2	4	3	4	2	S3Hea3	2	4	4	2	S3Hea4	5	5	5	5	4	40	0	20	20	20	2	3	4	1	2	1
3325	S1	4	3	1	2	1	S1Env1	1	2	2	3	S1Env2	3	4	3	3	S1Env3	4	5	3	4						4	70	10	10	5	5	1	3	4	0	1	1
3327	S4	3	4	1	2	2	S4Hea1	5	6	5	3	S4Hea2	5	6	5	3	S4Hea3	5	5	5	4						4	70	5	15	5	5	2	2	3	0	2	1
3328	S2	2	4	1	3	2	S2Hea1	3	4	5	5	S2Hea2	3	6	3	3	S2Hea3	3	6	1	3						3	80	10	0	0	10	2	3	3	0	2	1
3330	S3	1	2	3	4	4	S3Eth1	4	4	4	3	S3Eth2	4	5	3	2	S3Eth3	5	6	5	3						3	35	15	15	30	5	1	1	2	0	3	1
3332	S2	3	4	2	1	2	S2Hea1	3	3	2	3	S2Hea2	2	4	2	3	S2Hea3	2	4	2	3						2	75	10	5	5	5	1	3	1	1	1	1
3336	S2	4	3	2	1	1	S2Env1	4	4	4	2	S2Env2	4	4	5	2	S2Env3	3	3	3	3						3	85	0	0	5	10	2	3	4	0	2	0
3339	S4	2	4	1	3	2	S4Hea1	5	6	5	3	S4Hea2	4	5	5	3	S4Hea3	5	6	5	3						5	35	10	5	35	15	2	3	2	1	2	0
3341	S1	3	4	1	2	2	S1Hea1	1	2	2	3	S1Hea2	1	3	2	4	S1Hea3	2	4	3	5	S1Hea4	2	3	2	3	3	40	15	40	5	0	2	3	2	0	2	1
3342	S4	2	3	1	4	4	S4Eth1	4	4	4	3	S4Eth2	4	5	4	5	S4Eth3	4	5	4	5						3	40	15	20	15	10	3	3	4	0	1	1
3344	S1	1	4	2	3	2	S1Hea1	3	5	3	3	S1Hea2	4	5	2	5	S1Hea3	4	6	3	1	S1Hea4	4	4	3	4	3	60	10	20	5	5	2	3	3	1	1	1
3346	S1	3	4	1	2	2	S1Hea1	2	6	4	3	S1Hea2	1	6	5	4	S1Hea3	2	5	3	5	S1Hea4	2	4	2	3	5	35	5	45	10	5	2	3	4	0	1	1
3347	S1	4	3	2	1	1	S1Env1	1	1	1	1	S1Env2	1	1	1	1	S1Env3	1	1	1	1						5	80	5	5	5	5	2	3	4	0	2	1
3348	S2	4	2	3	1	1	S2Env1	1	2	1	3	S2Env2	2	3	2	4	S2Env3	3	4	3	5						3	50	20	10	10	10	2	3	4	1	2	1
3351	S1	2	1	3	4	4	S1Eth1	2	1	4	3	S1Eth2	2	3	3	2	S1Eth3	3	3	2	3						3	60	20	10	5	5	2	3	4	0	2	1
3355	S3	4	3	1	2	1	S3Env1	1	3	3	3	S3Env2	1	3	1	2	S3Env3	4	4	2	4						3	30	15	30	10	15	2	4	2	1	2	1
3356	S1	1	3	2	4	4	S1Eth1	2	3	2	3	S1Eth2	2	2	2	3	S1Eth3	2	2	2	4						3	30	20	20	5	25	2	3	2	1	2	1
3357	S1	3	4	1	2	2	S1Hea1	5	4	5	3	S1Hea2	5	5	5	2	S1Hea3	5	5	5	3	S1Hea4	5	5	5	3	3	80	10	10	0	0	2	4	2	0	2	1
3358	S3	3	4	1	2	2	S3Hea1	4	4	3	4	S3Hea2	4	3	4	5	S3Hea3	4	5	5	5	S3Hea4	5	4	3	5	3	45	0	55	0	0	2	4	2	1	3	0
3359	S2	4	2	1	3	1	S2Env1	4	5	4	4	S2Env2	4	4	5	5	S2Env3	1	3	5	3						4	35	20	35	5	5	1	1	3	0	2	0
3360	S4	2	4	1	3	2	S4Hea1	5	5	5	2	S4Hea2	4	6	4	2	S4Hea3	5	5	5	2						4	90	0	0	10	0	1	3	3	0	2	1
3361	S4	3	4	2	1	2	S4Hea1	4	2	3	4	S4Hea2	4	3	3	4	S4Hea3	4	3	4	4						2	50	20	15	10	5	1	3	4	1	1	1
3362	S2	4	3	2	1	1	S2Env1	3	3	3	4	S2Env2	4	3	5	4	S2Env3	4	4	4	4						3	35	0	20	25	20	1	1	3	1	2	0
3365	S2	1	4	2	3	2	S2Hea1	3	4	3	5	S2Hea2	4	4	3	3	S2Hea3	3	4	2	3						2	85	5	5	5	0	1	1	4	0	2	1
3369	S2	3	4	1	2	2	S2Hea1	3	3	5	3	S2Hea2	4	4	3	2	S2Hea3	3	4	3	2						2	55	10	15	10	10	1	3	3	0	2	0
3379	S2	4	1	2	3	1	S2Env1	4	5	4	5	S2Env2	5	4	5	5	S2Env3	1	6	3	5						4	70	10	10	5	5	1	1	2	0	2	1
3885	S4	4	2	1	3	1	S4Env1	4	4	4	3	S4Env2	4	5	5	4	S4Env3	5	4	5	5	S4Env4	5	4	5	5	2	50	10	30	5	5	3	3	3	1	2	1
3935	S1	1	4	3	2	2	S1Hea1	5	5	5	3	S1Hea2	5	5	5	3	S1Hea3	5	6	5	3	S1Hea4	5	5	5	3	4	55	15	15	15	0	3	4	4	1	1	1
3985	S4	3	4	1	2	2	S4Hea1	4	4	4	2	S4Hea2	5	4	5	2	S4Hea3	4	4	5	3						4	50	15	25	5	5	1	4	3	0	2	1
4035	S1	3	2	4	1	3	S1Eco1	4	4	3	2	S1Eco2	4	5	3	2	S1Eco3	5	5	5	4						4	30	15	30	15	10	1	1	4	1	1	1
4085	S2	2	1	4	3	3	S2Eco1	4	4	3	5	S2Eco2	3	3	4	4	S2Eco3	4	4	3	4	S2Eco4	4	2	3	4	3	30	20	20	15	15	2	4	4	0	1	1
4185	S3	4	3	2	1	1	S3Env1	3	4	4	4	S3Env2	4	4	4	4	S3Env3	3	4	4	4						1	20	20	20	20	20	1	3	4	1	2	1
4235	S4	3	4	2	1	2	S4Hea1	4	2	3	4	S4Hea2	4	2	3	4	S4Hea3	4	3	4	4						4	40	25	25	5	5	3	3	2	1	1	1
4285	S3	4	2	1	3	1	S3Env1	3	4	3	4	S3Env2	2	5	3	3	S3Env3	4	4	3	4						3	25	15	20	10	30	1	1	2	1	1	1
4385	S3	1	4	3	2	2	S3Hea1	4	5	5	4	S3Hea2	4	4	4	4	S3Hea3	5	4	4	4	S3Hea4	5	6	5	5	3	50	25	20	5	0	1	4	3	0	3	0
4435	S2	4	2	1	3	1	S2Env1	4	4	5	5	S2Env2	4	4	5	5	S2Env3	3	3	3	4						3	35	15	35	15	0	2	4	2	0	2	1
4485	S4	4	3	2	1	1	S4Env1	4	5	4	3	S4Env2	3	4	3	4	S4Env3	5	4	5	4	S4Env4	4	3	5	4	3	70	15	5	5	5	1	1	2	0	2	1
4585	S4	4	3	1	2	1	S4Env1	4	6	5	3	S4Env2	5	5	4	3	S4Env3	5	6	5	3	S4Env4	5	6	5	3	4	50	25	10	10	5	2	4	3	0	1	1
4635	S1	3	2	4	1	3	S1Eco1	5	5	5	4	S1Eco2	5	5	5	4	S1Eco3	5	5	5	4						4	50	0	0	0	50	2	4	4	0	2	1
4685	S4	2	3	4	1	3	S4Eco1	4	4	2	2	S4Eco2	4	5	3	5	S4Eco3	3	3	3	4	S4Eco4	2	2	2	5	2	30	5	50	5	10	2	1	4	1	2	0
4785	S4	3	4	1	2	2	S4Hea1	4	4	3	3	S4Hea2	2	4	4	4	S4Hea3	5	5	4	5						2	70	0	20	0	10	3	4	4	1	1	1
4835	S4	2	4	1	3	2	S4Hea1	5	5	5	3	S4Hea2	5	5	5	4	S4Hea3	5	5	5	5						3	50	10	25	10	5	1	3	1	0	1	0
4985	S4	2	1	4	3	3	S4Eco1	5	5	4	5	S4Eco2	5	5	4	5	S4Eco3	4	6	5	5	S4Eco4	5	6	5	5	4	50	5	10	10	25	1	4	2	1	2	1
5185	S1	4	2	1	3	1	S1Env1	2	3	2	3	S1Env2	2	4	2	3	S1Env3	2	3	1	4						3	80	5	5	5	5	2	3	1	1	2	0
5285	S2	4	1	2	3	1	S2Env1	4	2	4	5	S2Env2	4	2	5	5	S2Env3	4	4	3	4						3	70	10	10	5	5	1	1	3	0	1	1
5335	S3	4	3	1	2	1	S3Env1	3	4	2	5	S3Env2	3	3	4	5	S3Env3	3	4	3	5						2	60	10	10	10	10	2	3	4	0	2	1
5485	S1	2	3	4	1	3	S1Eco1	2	3	2	3	S1Eco2	3	3	2	3	S1Eco3	2	2	2	2						3	90	5	5	0	0	2	3	3	0	2	1
5735	S2	2	4	1	3	2	S2Hea1	3	4	5	4	S2Hea2	4	3	4	4	S2Hea3	4	4	4	3						3	20	20	35	20	5	1	1	2	0	2	1
5835	S3	4	2	1	3	1	S3Env1	3	2	3	3	S3Env2	1	4	4	3	S3Env3	1	3	4	3						2	50	10	5	15	20	2	1	3	0	2	0
5935	S4	2	4	1	3	2	S4Hea1	5	3	5	2	S4Hea2	3	3	5	2	S4Hea3	4	4	4	4						2	20	10	10	10	50	1	1	4	0	2	1
6035	S2	3	4	2	1	2	S2Hea1	4	3	3	4	S2Hea2	3	3	1	4	S2Hea3	3	3	1	4						3	20	30	30	10	10	3	3	4	0	2	1
6185	S2	3	4	1	2	2	S2Hea1	4	4	3	5	S2Hea2	4	5	2	3	S2Hea3	3	3	5	3						2	20	15	35	25	5	3	1	2	1	3	0
6235	S4	1	2	4	3	3	S4Eco1	4	4	3	4	S4Eco2	4	5	4	5	S4Eco3	3	4	3	5	S4Eco4	4	5	5	5	2	50	10	20	15	5	3	3	4	0	2	1
6285	S3	3	4	2	1	2	S3Hea1	4	4	4	3	S3Hea2	4	5	3	2	S3Hea3	5	4	4	2	S3Hea4	4	6	5	1	4	40	10	40	10	0	1	3	4	0	1	1
6335	S4	3	2	1	4	4	S4Eth1	5	5	5	5	S4Eth2	4	4	5	5	S4Eth3	5	6	5	5						5	25	10	45	10	10	2	3	3	1	2	0
6485	S2	2	4	1	3	2	S2Hea1	4	4	4	4	S2Hea2	4	4	2	2	S2Hea3	4	4	2	2						2	25	15	25	10	25	2	3	3	0	1	1
6585	S1	3	4	1	2	2	S1Hea1	4	3	4	3	S1Hea2	4	3	2	3	S1Hea3	4	3	3	3	S1Hea4	4	3	2	4	2	50	0	50	0	0	2	3	2	0	2	1
6635	S1	4	3	2	1	1	S1Env1	2	3	5	4	S1Env2	4	4	4	4	S1Env3	4	2	3	3						3	40	35	10	5	10	2	3	2	0	2	1
6735	S1	3	4	2	1	2	S1Hea1	4	5	5	3	S1Hea2	4	5	5	3	S1Hea3	4	5	5	3	S1Hea4	4	5	5	3	3	50	10	20	10	10	2	3	2	0	2	1
6835	S4	4	3	1	2	1	S4Env1	4	3	4	4	S4Env2	4	4	3	4	S4Env3	4	3	4	4	S4Env4	4	3	3	4	3	30	20	20	15	15	2	4	4	1	2	0
6885	S4	3	4	1	2	2	S4Hea1	5	4	5	5	S4Hea2	5	5	5	5	S4Hea3	5	6	5	5						2	0	0	100	0	0	2	4	2	1	1	1
6935	S3	4	2	1	3	1	S3Env1	2	3	3	4	S3Env2	2	3	2	5	S3Env3	3	3	2	5						3	60	10	15	5	10	2	3	3	1	2	1
6985	S2	3	4	2	1	2	S2Hea1	3	4	2	5	S2Hea2	3	4	2	5	S2Hea3	3	4	2	5						3	80	0	20	0	0	2	4	4	1	1	1
7035	S1	2	4	3	1	2	S1Hea1	4	3	3	4	S1Hea2	4	3	3	4	S1Hea3	4	2	4	4	S1Hea4	4	3	3	4	3	70	5	15	5	5	2	1	3	0	1	1
7085	S3	4	2	1	3	1	S3Env1	4	3	3	5	S3Env2	4	4	4	5	S3Env3	4	4	4	5						2	5	5	10	20	60	3	3	4	1	1	0
7135	S3	3	4	1	2	2	S3Hea1	3	4	4	2	S3Hea2	3	4	4	2	S3Hea3	4	5	5	1	S3Hea4	4	5	4	3	2	40	20	20	10	10	1	4	1	0	2	1
7185	S3	4	3	2	1	1	S3Env1	3	4	3	4	S3Env2	4	4	4	3	S3Env3	3	4	3	3						3	30	20	25	15	10	2	4	4	1	1	1
7235	S1	2	1	4	3	3	S1Eco1	2	3	2	5	S1Eco2	2	3	2	5	S1Eco3	2	3	2	5						3	50	0	30	15	5	2	4	4	1	2	1
7285	S3	3	4	1	2	2	S3Hea1	3	4	5	3	S3Hea2	3	3	4	5	S3Hea3	4	4	5	5	S3Hea4	5	5	5	5	2	40	0	60	0	0	1	1	2	0	1	1
7335	S4	2	1	3	4	4	S4Eth1	4	4	4	2	S4Eth2	4	4	4	5	S4Eth3	4	4	4	5						3	50	10	15	15	10	2	4	2	1	2	0
7385	S3	3	4	1	2	2	S3Hea1	1	2	5	2	S3Hea2	1	1	5	1	S3Hea3	1	1	5	1	S3Hea4	4	3	4	2	5	50	0	50	0	0	3	3	4	1	1	1
7435	S4	4	3	1	2	1	S4Env1	4	4	4	3	S4Env2	4	4	3	3	S4Env3	3	4	3	3	S4Env4	5	5	5	3	3	10	5	25	10	50	1	4	4	0	1	1
7535	S3	2	4	1	3	2	S3Hea1	3	4	3	3	S3Hea2	2	3	3	5	S3Hea3	4	5	5	5	S3Hea4	3	4	3	4	4	25	30	20	15	10	1	1	2	0	3	0
7585	S4	2	1	4	3	3	S4Eco1	4	4	4	2	S4Eco2	4	4	3	4	S4Eco3	3	4	3	3	S4Eco4	2	5	4	3	4	30	20	30	10	10	2	4	4	1	2	1
7685	S1	3	2	1	4	4	S1Eth1	3	4	5	3	S1Eth2	4	3	3	4	S1Eth3	2	4	2	3						2	50	15	20	5	10	1	1	2	1	2	0
7785	S2	3	4	1	2	2	S2Hea1	3	5	3	5	S2Hea2	2	3	4	3	S2Hea3	3	1	3	5						2	10	10	50	20	10	2	4	1	1	2	1
7835	S1	2	1	3	4	4	S1Eth1	5	4	4	3	S1Eth2	4	4	3	2	S1Eth3	4	2	3	1						3	25	25	25	25	0	1	1	2	0	2	1
7885	S3	3	4	1	2	2	S3Hea1	3	3	4	2	S3Hea2	2	2	2	2	S3Hea3	3	4	2	3	S3Hea4	5	6	5	5	4	40	30	20	5	5	1	4	4	1	1	1
7935	S1	4	2	1	3	1	S1Env1	3	5	3	3	S1Env2	4	6	5	5	S1Env3	3	5	4	5						4	15	5	20	20	40	2	3	4	0	2	0
7985	S3	3	4	2	1	2	S3Hea1	5	5	5	3	S3Hea2	4	4	5	3	S3Hea3	4	3	4	3	S3Hea4	5	5	4	3	3	30	10	35	10	15	2	4	3	0	2	1
8135	S4	3	1	4	2	3	S4Eco1	3	3	2	3	S4Eco2	4	3	3	4	S4Eco3	4	4	3	4	S4Eco4	3	4	4	3	3	0	20	0	10	70	2	4	2	0	2	1
8185	S1	4	3	1	2	1	S1Env1	4	4	5	5	S1Env2	5	5	4	4	S1Env3	4	5	2	3						3	55	20	15	5	5	1	1	2	0	3	0
8285	S3	2	1	4	3	3	S3Eco1	5	5	3	1	S3Eco2	3	3	2	4	S3Eco3	2	3	2	2						3	40	5	40	10	5	2	3	4	0	1	1
8385	S4	2	3	1	4	4	S4Eth1	3	3	4	4	S4Eth2	3	4	2	4	S4Eth3	4	4	3	4						3	50	15	15	10	10	1	1	2	0	3	0
8435	S2	1	3	4	2	3	S2Eco1	2	4	3	2	S2Eco2	3	2	3	2	S2Eco3	4	2	3	1	S2Eco4	3	3	2	4	3	40	15	15	15	15	1	1	2	0	2	0
8485	S2	3	4	1	2	2	S2Hea1	3	4	3	3	S2Hea2	3	4	3	4	S2Hea3	5	4	3	4						3	25	25	20	5	25	1	1	2	0	1	0
8535	S4	4	3	1	2	1	S4Env1	4	4	5	4	S4Env2	5	5	5	5	S4Env3	5	5	5	4	S4Env4	5	6	5	4	1	30	15	30	15	10	2	3	4	0	2	0
8585	S1	4	3	1	2	1	S1Env1	4	3	3	5	S1Env2	2	4	4	4	S1Env3	4	5	5	4						2	45	5	20	10	20	1	1	2	0	2	1
8785	S4	4	3	2	1	1	S4Env1	3	4	3	4	S4Env2	3	4	3	4	S4Env3	3	4	2	4	S4Env4	3	3	3	5	2	40	20	20	10	10	2	3	3	0	2	1
8835	S2	2	3	1	4	4	S2Eth1	5	6	5	5	S2Eth2	2	3	3	4	S2Eth3	1	3	2	4						2	35	20	15	15	15	2	2	4	0	2	0
8885	S4	4	3	1	2	1	S4Env1	4	5	3	5	S4Env2	4	4	4	5	S4Env3	4	4	3	4	S4Env4	4	6	5	5	3	30	10	10	25	25	2	3	4	0	2	1
8935	S2	4	2	1	3	1	S2Env1	4	3	5	4	S2Env2	4	4	5	4	S2Env3	4	4	3	4						4	20	50	5	5	20	1	1	3	1	1	1
9035	S4	1	2	4	3	3	S4Eco1	3	5	3	3	S4Eco2	3	5	4	4	S4Eco3	4	5	4	3	S4Eco4	4	5	5	4	3	35	25	25	10	5	2	4	3	0	2	1
9085	S4	3	4	2	1	2	S4Hea1	2	2	3	4	S4Hea2	1	2	3	5	S4Hea3	5	4	1	3						2	50	25	15	10	0	2	4	3	1	3	1
9235	S4	4	2	1	3	1	S4Env1	5	6	4	5	S4Env2	5	5	3	4	S4Env3	5	4	3	5	S4Env4	5	6	5	5	4	35	10	25	20	10	2	3	4	0	1	1
9285	S3	3	1	4	2	3	S3Eco1	5	4	5	4	S3Eco2	3	5	3	4	S3Eco3	4	4	4	4						4	40	15	30	10	5	1	1	2	0	3	0
9335	S4	2	4	1	3	2	S4Hea1	4	3	4	2	S4Hea2	1	2	5	3	S4Hea3	2	5	5	4						4	60	20	10	10	0	1	3	4	1	2	1
9385	S1	3	4	1	2	2	S1Hea1	4	4	2	4	S1Hea2	4	4	2	4	S1Hea3	4	4	3	4	S1Hea4	4	4	3	4	3	30	5	15	10	40	1	3	4	1	2	1
9435	S4	1	3	4	2	3	S4Eco1	2	2	2	2	S4Eco2	5	6	4	5	S4Eco3	5	5	5	5	S4Eco4	3	3	3	3	4	60	20	10	0	10	1	1	4	0	2	1
9485	S2	4	3	2	1	1	S2Env1	5	5	5	5	S2Env2	4	5	4	5	S2Env3	2	3	3	5						4	30	10	50	10	0	1	4	3	1	2	0
9535	S2	3	4	2	1	2	S2Hea1	4	2	3	4	S2Hea2	3	3	2	4	S2Hea3	2	3	2	5						3	40	10	20	20	10	2	4	2	0	2	1
9585	S3	3	1	4	2	3	S3Eco1	4	4	4	4	S3Eco2	2	2	1	2	S3Eco3	2	2	1	3						4	20	20	20	20	20	2	3	4	1	2	1
9635	S2	4	3	2	1	1	S2Env1	4	3	3	5	S2Env2	5	3	3	5	S2Env3	4	4	3	3						2	80	20	0	0	0	2	3	4	1	1	1
9735	S4	4	2	1	3	1	S4Env1	5	5	4	5	S4Env2	4	4	3	5	S4Env3	4	5	4	5	S4Env4	4	5	5	5	3	40	15	20	15	10	2	3	2	0	1	1
9785	S3	3	4	2	1	2	S3Hea1	4	5	5	3	S3Hea2	4	4	4	3	S3Hea3	4	4	5	3	S3Hea4	5	6	5	5	3	35	0	35	15	15	2	3	4	1	2	0
9885	S4	4	3	1	2	1	S4Env1	5	5	4	5	S4Env2	5	6	5	5	S4Env3	5	6	5	5	S4Env4	5	6	5	5	4	30	25	20	15	10	2	2	4	0	1	1
9935	S4	4	1	3	2	1	S4Env1	4	4	3	5	S4Env2	4	3	4	5	S4Env3	4	3	4	5	S4Env4	4	4	3	5	3	40	20	20	10	10	2	4	4	1	2	1
9985	S3	2	3	4	1	3	S3Eco1	5	5	5	5	S3Eco2	3	4	5	5	S3Eco3	3	3	5	5						3	20	10	30	20	20	1	1	4	0	2	1
